# Supplementary material for: Unravelling paralogous gene expression dynamics during three-spined stickleback embryogenesis
Source: Sci Rep. 2019 Mar 6;9:3752. doi: 10.1038/s41598-019-40127-2 (PMC6403355; doi:10.1038/s41598-019-40127-2)
Supplement: Supplementary file 2 — Table S3 [file 41598_2019_40127_MOESM2_ESM.xlsx]

## Sheet: Title Page
Unravelling paralogous gene expression dynamics during three-spined stickleback embryogenesis
Kaitetzidou Elisavet1,2, Katsiadaki Ioanna3, Lagnel Jacques2,4, Antonopoulou Efthimia1, Sarropoulou Elena2*
1Department of Zoology, School of Biology, Faculty of Sciences, Aristotle University of Thessaloniki, Greece.
2Institute for Marine Biology, Biotechnology and Aquaculture, Hellenic Centre for Marine Research, Greece.
3Centre for Environment, Fisheries and Aquaculture Science (Cefas), Weymouth, UK.
4Institut National de la Recherche Agronomique (INRA), Génétique et Amélioration des Fruits et Légumes (GALF), Allée des Chênes, Montfavet Cedex, France.
*Correspondence to sarris@hcmr.gr

## Sheet: module_1
Enrichment analysis of module 1, GO terms under biological process. All annotated transcripts were used as reference set.
GO Name	%test set	%reference set
cellular protein metabolic process	19.802	14.3129
translation	4.4967	2.40442
protein metabolic process	23.3498	18.526
peptide biosynthetic process	4.51733	2.45355
G-protein coupled receptor signaling pathway	0.948845	2.5119
cellular macromolecule metabolic process	30.363	25.2879
macromolecule modification	14.9959	11.2206
system process	0.639439	1.97144
peptide metabolic process	4.82673	2.78213
cellular protein modification process	14.1295	10.5881
protein modification process	14.1295	10.5881
amide biosynthetic process	4.74422	2.76063
ion transmembrane transport	2.00083	3.85997
ion transport	3.60974	5.84984
monovalent inorganic cation transport	0.742574	1.98065
cation transport	2.14521	3.94288
neurological system process	0.185644	0.927376
potassium ion transport	0.123762	0.776908
macromolecule metabolic process	33.3746	29.1172
cellular amide metabolic process	5.34241	3.5099
metal ion transport	0.969472	2.15262
protein modification by small protein conjugation or removal	3.44472	2.02057
ribonucleoprotein complex biogenesis	3.48597	2.06664
anterograde trans-synaptic signaling	0.288779	1.06863
chemical synaptic transmission	0.288779	1.06863
synaptic signaling	0.288779	1.06863
trans-synaptic signaling	0.288779	1.06863
ribosome biogenesis	2.9703	1.70735
biological adhesion	0.866337	1.92845
cell adhesion	0.866337	1.92845
purine nucleotide metabolic process	1.07261	2.22018
sensory perception	0.185644	0.822969
homophilic cell adhesion via plasma membrane adhesion molecules	0.103135	0.654076
cellular metabolic process	38.882	34.8319
purine-containing compound metabolic process	1.71205	3.02165
purine ribonucleotide metabolic process	1.07261	2.1649
protein ubiquitination	2.45462	1.38185
sodium ion transport	0.206271	0.816828
cation transmembrane transport	1.17574	2.2601
purine nucleoside triphosphate metabolic process	0.783828	1.71657
purine ribonucleoside triphosphate metabolic process	0.783828	1.70121
establishment of protein localization	3.91914	2.57331
cell cycle	2.7434	1.64594
transmembrane transport	4.31106	6.08629
protein transport	3.79538	2.48426
protein modification by small protein conjugation	2.61964	1.55382
cell-cell adhesion via plasma-membrane adhesion molecules	0.165017	0.678643
establishment of localization in cell	4.10479	2.80362
cyclic purine nucleotide metabolic process	0	0.294795
intracellular transport	3.77475	2.54568
inorganic ion transmembrane transport	1.17574	2.13112
cellular localization	4.55858	3.21511
intracellular signal transduction	6.84818	5.18041
macromolecule localization	5.19802	3.74942
protein localization	4.20792	2.92031
protein phosphorylation	6.22937	4.64302
ribonucleotide metabolic process	1.2995	2.28159
purine nucleoside monophosphate metabolic process	0.886964	1.72578
purine ribonucleoside monophosphate metabolic process	0.886964	1.72578
obsolete urea cycle intermediate metabolic process	0.185644	0.0122831
mitotic G2/M transition checkpoint	0.123762	0
negative regulation of cell cycle G2/M phase transition	0.123762	0
purine ribonucleoside metabolic process	1.11386	2.02365
negative regulation of G2/M transition of mitotic cell cycle	0.123762	0
purine nucleoside metabolic process	1.11386	2.03286
phosphatidylinositol phosphorylation	0.660066	0.23645
lipid phosphorylation	0.660066	0.23645
primary metabolic process	40.6353	37.2271
ATP metabolic process	0.721947	1.48319
sensory perception of light stimulus	0.103135	0.515891
visual perception	0.103135	0.515891
determination of liver left/right asymmetry	0.288779	0.0491325
inorganic cation transmembrane transport	0.969472	1.80869
small GTPase mediated signal transduction	3.5066	2.40442
cellular process	58.4571	55.139
cellular potassium ion transport	0.103135	0.503608
potassium ion transmembrane transport	0.103135	0.503608
magnesium ion transmembrane transport	0.144389	0.00614156
magnesium ion transport	0.144389	0.00614156
cell-cell adhesion	0.391914	0.964225
organic substance transport	5.85809	4.44035
macromolecule catabolic process	3.03218	2.02979
response to external stimulus	1.11386	1.95302
cell-cell signaling	1.15512	2.00829
regulation of G2/M transition of mitotic cell cycle	0.247525	0.0399202
regulation of cell cycle G2/M phase transition	0.247525	0.0399202
purine-containing compound biosynthetic process	0.412541	0.985721
ribonucleoside triphosphate metabolic process	0.990099	1.77798
multicellular organismal process	12.2937	14.5248
determination of pancreatic left/right asymmetry	0.226898	0.0337786
mitotic cell cycle process	1.217	0.635652
nucleobase-containing small molecule metabolic process	2.76403	3.94595
cell proliferation	0.84571	1.58452
mitochondrion organization	0.742574	0.31629
protein catabolic process	2.16584	1.35729
generation of precursor metabolites and energy	0.990099	1.7657
organonitrogen compound metabolic process	14.5421	12.4029
protein-DNA complex subunit organization	0.536304	0.193459
proteolysis involved in cellular protein catabolic process	1.9802	1.22524
ribonucleoside monophosphate metabolic process	1.03135	1.80562
cellular protein catabolic process	1.9802	1.22831
organic substance metabolic process	41.6873	38.6396
intracellular protein transport	2.84653	1.92845
serine family amino acid metabolic process	3.93977	2.84047
nucleoside metabolic process	1.40264	2.27545
nucleoside monophosphate metabolic process	1.05198	1.82712
cellular macromolecule catabolic process	2.53713	1.67665
cell cycle G2/M phase transition	0.268152	0.0552741
G2/M transition of mitotic cell cycle	0.268152	0.0552741
nucleoside triphosphate metabolic process	1.07261	1.84861
glycerophospholipid metabolic process	1.36139	0.761554
modification-dependent macromolecule catabolic process	1.81518	1.10241
glycosyl compound metabolic process	1.44389	2.30309
ubiquitin-dependent protein catabolic process	1.77393	1.08399
ribose phosphate metabolic process	1.60891	2.50883
carbohydrate derivative transport	0.268152	0.0583448
cellular protein localization	3.25908	2.2908
cellular macromolecule localization	3.25908	2.29387
nervous system development	3.65099	4.89175
phosphatidylinositol metabolic process	1.09323	0.583448
nucleotide metabolic process	2.12459	3.10763
modification-dependent protein catabolic process	1.77393	1.09934
negative regulation of cell cycle phase transition	0.206271	0.0337786
negative regulation of mitotic cell cycle phase transition	0.206271	0.0337786
macromolecule biosynthetic process	13.3251	11.3926
phospholipid metabolic process	2.02145	1.29587
cellular macromolecule biosynthetic process	13.2426	11.3404
mitotic cell cycle	1.36139	0.78612
regulation of ion transport	0.268152	0.70628
protein-DNA complex assembly	0.474422	0.175035
lipid modification	1.13449	0.617227
phosphorus metabolic process	13.2838	11.3865
phosphate-containing compound metabolic process	13.1188	11.236
nucleoside phosphate metabolic process	2.2071	3.17212
defense response to other organism	0	0.208813
vascular process in circulatory system	0	0.208813
regulation of lipid kinase activity	0.268152	0.0644864
glucose homeostasis	0.268152	0.0644864
carbohydrate homeostasis	0.268152	0.0644864
ribonucleoside metabolic process	1.40264	2.19254
programmed cell death	2.12459	1.40642
cellular amino acid metabolic process	6.76568	5.43221
blood circulation	0.35066	0.810686
circulatory system process	0.35066	0.810686
regulation of tube size	0	0.193459
regulation of blood vessel size	0	0.193459
cGMP metabolic process	0	0.193459
endomembrane system organization	0.825083	0.411485
regulation of biological quality	3.23845	4.33901
cell death	2.22772	1.48933
apoptotic process	2.10396	1.38799
cell cycle process	1.46452	0.887456
cellular component assembly involved in morphogenesis	0.0825083	0.371565
mitotic G2 DNA damage checkpoint	0.0825083	0
detection of external stimulus	0.0618812	0.328574
detection of abiotic stimulus	0.0618812	0.328574
purine nucleotide biosynthetic process	0.412541	0.881314
glutamate receptor signaling pathway	0.0618812	0.334715
chloride transport	0.268152	0.672501
negative regulation of developmental process	0.144389	0.4729
phosphorylation	8.91089	7.43129
cGMP biosynthetic process	0	0.190388
negative regulation of multicellular organismal process	0.206271	0.577307
negative regulation of cell cycle process	0.226898	0.0522033
immune system process	1.69142	2.49347
purine ribonucleotide biosynthetic process	0.412541	0.86596
coenzyme biosynthetic process	0.412541	0.869031
G-protein coupled receptor signaling pathway, coupled to cyclic nucleotide second messenger	0.330033	0.749271
regulation of phosphatidylinositol 3-kinase activity	0.247525	0.0644864
regulation of phospholipid metabolic process	0.247525	0.0644864
organonitrogen compound biosynthetic process	6.43564	5.21112
glycerolipid metabolic process	2.02145	1.35729
methylglyoxal catabolic process to lactate	0.103135	0.00614156
methylglyoxal metabolic process	0.103135	0.00614156
methylglyoxal catabolic process to D-lactate via S-lactoyl-glutathione	0.103135	0.00614156
methylglyoxal catabolic process	0.103135	0.00614156
lactate metabolic process	0.103135	0.00614156
mitotic metaphase plate congression	0.123762	0.0122831
cellular respiration	0.371287	0.798403
detection of stimulus	0.103135	0.386918
regulation of ion transmembrane transport	0.268152	0.651006
regulation of transmembrane transport	0.268152	0.651006
coenzyme metabolic process	1.40264	2.12191
oxidative phosphorylation	0.226898	0.586519
phosphatidylinositol-mediated signaling	0.371287	0.132044
gene expression	13.1188	11.4387
myofibril assembly	0.0825083	0.350069
oxidation-reduction process	4.37294	5.51819
inorganic anion transport	0.371287	0.795332
immune response	0.536304	1.01029
anatomical structure formation involved in morphogenesis	2.06271	2.88961
membrane protein proteolysis	0.226898	0.0583448
angiogenesis	0.618812	1.12084
negative regulation of vasculature development	0	0.168893
gamma-aminobutyric acid signaling pathway	0	0.168893
mitotic DNA integrity checkpoint	0.144389	0.0214955
cytoplasmic mRNA processing body assembly	0.144389	0.0214955
protein import	0.433168	0.175035
centromere complex assembly	0.165017	0.0307078
carbohydrate phosphorylation	0.268152	0.0829111
ionotropic glutamate receptor signaling pathway	0.0412541	0.264087
response to chemical	3.21782	4.1824
Golgi vesicle transport	0.804455	0.436051
electron transport chain	0.103135	0.365423
regulation of BMP signaling pathway involved in heart jogging	0.123762	0.0153539
attachment of spindle microtubules to kinetochore	0.123762	0.0153539
prenylcysteine metabolic process	0.0825083	0.00307078
prenylcysteine catabolic process	0.0825083	0.00307078
transmembrane receptor protein serine/threonine kinase signaling pathway	1.42327	0.908951
piRNA metabolic process	0.0825083	0.00307078
small molecule biosynthetic process	1.62954	2.34608
response to light stimulus	0.185644	0.497467
negative regulation of angiogenesis	0	0.15661
protein targeting	0.825083	0.451405
negative regulation of blood vessel morphogenesis	0	0.162751
cell differentiation	4.64109	5.75464
protein localization to organelle	0.866337	0.488254
metaphase plate congression	0.144389	0.0245663
regulation of heart morphogenesis	0.144389	0.0245663
cofactor biosynthetic process	0.639439	1.11776
single-multicellular organism process	11.7574	13.3978
cellular developmental process	4.84736	5.97267
alpha-amino acid metabolic process	6.33251	5.22033
mitotic cell cycle phase transition	0.453795	0.193459
cofactor metabolic process	1.81518	2.55182
muscle organ development	0.288779	0.638723
single-organism biosynthetic process	3.91914	4.92553
regulation of transport	0.70132	1.18532
cell cycle phase transition	0.453795	0.202672
molting cycle	0.0618812	0
regulation of tube diameter	0	0.153539
protein sulfation	0.123762	0.0184247
peptidyl-tyrosine sulfation	0.123762	0.0184247
regulation of neurotransmitter levels	0.0825083	0.31629
sulfation	0.123762	0.0184247
hair follicle development	0.0618812	0
regulation of blood vessel diameter	0	0.153539
hair cycle	0.0618812	0
mitotic cell cycle checkpoint	0.185644	0.0460617
molting cycle process	0.0618812	0
hair cycle process	0.0618812	0
neurotransmitter transport	0.226898	0.54967

## Sheet: module_2
Enrichment analysis of module 2, GO terms under biological process. All annotated transcripts were used as reference set.
GO Name	%test set	%reference set
ribonucleoprotein complex biogenesis	5.91855	1.88235
gene expression	18.5467	10.9647
RNA processing	5.65485	1.95
ribosome biogenesis	4.71726	1.58529
RNA metabolic process	15.0894	9.13235
rRNA processing	1.93378	0.326471
nucleic acid metabolic process	16.9352	10.9235
rRNA metabolic process	1.93378	0.367647
ncRNA processing	2.84207	0.808824
cellular macromolecule metabolic process	32.6106	25.2765
cellular component organization or biogenesis	16.1149	10.8647
cellular nitrogen compound metabolic process	24.2602	17.9853
cellular component biogenesis	9.08292	5.26471
ribosomal large subunit biogenesis	0.966891	0.1
ribonucleoprotein complex assembly	1.61149	0.367647
ribonucleoprotein complex subunit organization	1.67008	0.397059
ncRNA metabolic process	3.25227	1.35
translational initiation	1.61149	0.417647
macromolecule metabolic process	35.3648	29.0971
embryonic morphogenesis	4.48286	2.23529
peptide biosynthetic process	4.86376	2.50588
amide biosynthetic process	5.24465	2.79412
translation	4.77586	2.46471
cytoplasmic translation	0.937592	0.155882
nitrogen compound metabolic process	28.6844	23.15
regulation of translational initiation	1.46499	0.4
mRNA processing	2.13888	0.764706
mRNA metabolic process	2.60768	1.05294
nucleobase-containing compound metabolic process	19.3964	14.7588
embryo development	6.09435	3.54118
macromolecule biosynthetic process	15.3824	11.2676
peptide metabolic process	5.12745	2.83824
cellular nitrogen compound biosynthetic process	15.3531	11.3176
cellular macromolecule biosynthetic process	15.2359	11.2206
macromolecule methylation	1.72868	0.576471
somite development	1.49429	0.452941
transport	9.93261	13.8824
hematopoietic or lymphoid organ development	2.57838	1.11176
immune system development	2.57838	1.11765
establishment of localization	10.167	14.0559
epithelium development	4.51216	2.48824
cell fate commitment involved in formation of primary germ layer	0.585995	0.0647059
regulation of cellular amide metabolic process	2.25608	0.935294
cellular metabolic process	40.375	34.8529
regulation of translation	2.22678	0.914706
formation of translation preinitiation complex	0.703194	0.108824
cytoplasmic translational initiation	0.703194	0.114706
hemopoiesis	2.40258	1.05
ion transport	3.36947	5.77941
cation transport	1.93378	3.88824
cellular amide metabolic process	5.77205	3.54412
posttranscriptional regulation of gene expression	2.22678	0.958824
cation transmembrane transport	0.820393	2.25
embryonic organ development	3.39877	1.76765
pattern specification process	3.48667	1.83824
heterocycle metabolic process	20.0996	16.0088
mesodermal cell differentiation	0.322297	0.0117647
embryonic organ morphogenesis	2.63698	1.27059
RNA modification	1.46499	0.523529
regulation of cell fate specification	0.468796	0.05
regulation of cell fate commitment	0.468796	0.05
methylation	2.34398	1.07647
negative regulation of embryonic development	0.410196	0.0352941
negative regulation of cell fate commitment	0.410196	0.0352941
negative regulation of gastrulation	0.410196	0.0352941
negative regulation of cell fate specification	0.410196	0.0352941
regionalization	2.54908	1.23529
regulation of endodermal cell fate specification	0.439496	0.0441176
gastrulation	1.99238	0.861765
formation of primary germ layer	0.820393	0.194118
ion transmembrane transport	1.99238	3.78235
localization	12.1594	15.7706
hindbrain development	1.23059	0.411765
endoderm development	0.761793	0.170588
animal organ development	10.3721	7.55294
cellular aromatic compound metabolic process	20.1875	16.3941
regulation of endodermal cell differentiation	0.439496	0.0529412
negative regulation of endodermal cell fate specification	0.380897	0.0352941
negative regulation of endodermal cell differentiation	0.380897	0.0352941
anatomical structure formation involved in morphogenesis	4.33636	2.62647
morphogenesis of an epithelium	2.81277	1.48824
monovalent inorganic cation transport	0.761793	1.92647
RNA methylation	0.761793	0.191176
rRNA modification	0.380897	0.0382353
transmembrane transport	3.89686	6.05294
maturation of LSU-rRNA	0.468796	0.0676471
chromosome organization	2.98857	1.63235
G-protein coupled receptor signaling pathway	1.11339	2.42941
tissue morphogenesis	3.13507	1.74118
endodermal cell fate commitment	0.439496	0.0588235
endodermal cell fate specification	0.439496	0.0588235
regulation of gene expression	9.37592	6.85
endoderm formation	0.585995	0.117647
ribosomal small subunit biogenesis	0.585995	0.117647
anterograde trans-synaptic signaling	0.234398	1.04118
chemical synaptic transmission	0.234398	1.04118
synaptic signaling	0.234398	1.04118
trans-synaptic signaling	0.234398	1.04118
mesodermal cell fate commitment	0.263698	0.0117647
regulation of gastrulation	0.468796	0.0735294
regulation of macromolecule biosynthetic process	9.02432	6.60882
regulation of protein metabolic process	4.27776	2.66176
tissue development	6.35804	4.34706
endodermal cell differentiation	0.468796	0.0764706
cell differentiation	7.58863	5.41176
notochord development	0.791093	0.226471
macromolecular complex subunit organization	3.66247	2.20294
determination of bilateral symmetry	1.90448	0.914706
specification of symmetry	1.90448	0.914706
mRNA splicing, via spliceosome	1.20129	0.455882
RNA splicing, via transesterification reactions with bulged adenosine as nucleophile	1.20129	0.455882
organic cyclic compound metabolic process	20.4805	17.0059
purine nucleotide metabolic process	0.996191	2.17941
single-organism localization	3.28157	5.14706
regulation of cellular macromolecule biosynthetic process	8.93642	6.58235
RNA splicing, via transesterification reactions	1.20129	0.458824
regulation of embryonic development	0.703194	0.185294
cellular developmental process	7.82303	5.62647
hypochord development	0.234398	0.00882353
cellular biosynthetic process	18.6346	15.3235
single-organism transport	3.16437	4.99412
purine ribonucleotide metabolic process	0.966891	2.12941
regulation of biosynthetic process	9.11222	6.76471
RNA splicing	1.40639	0.597059
cellular macromolecular complex assembly	2.75418	1.53235
primary metabolic process	41.5763	37.2765
regulation of macromolecule metabolic process	11.3683	8.77647
maturation of SSU-rRNA	0.410196	0.0617647
purine nucleoside metabolic process	0.908292	2.01471
regulation of cellular biosynthetic process	9.05362	6.75
purine ribonucleoside triphosphate metabolic process	0.673894	1.67353
regulation of nitrogen compound metabolic process	9.40522	7.06471
inorganic cation transmembrane transport	0.761793	1.79412
purine ribonucleoside metabolic process	0.908292	2.00588
proteolysis	3.63317	5.50294
biosynthetic process	19.6308	16.3529
animal organ morphogenesis	3.95546	2.49118
anatomical structure morphogenesis	8.61412	6.39412
regulation of cellular protein metabolic process	4.13126	2.63235
purine nucleoside triphosphate metabolic process	0.703194	1.68529
DNA conformation change	1.02549	0.382353
maturation of SSU-rRNA from tricistronic rRNA transcript (SSU-rRNA, 5.8S rRNA, LSU-rRNA)	0.351597	0.0470588
organonitrogen compound biosynthetic process	7.17844	5.18824
organic substance metabolic process	42.8069	38.6559
brain development	2.60768	1.47647
ribosome assembly	0.410196	0.0705882
central nervous system development	3.34017	2.04412
regulation of metabolic process	11.5148	9.02941
organic substance biosynthetic process	18.9862	15.8618
head development	2.72488	1.57647
cranial skeletal system development	0.996191	0.379412
embryonic cranial skeleton morphogenesis	0.996191	0.379412
system development	13.0677	10.4412
anterior/posterior pattern specification	1.43569	0.661765
signaling	12.4524	15.3412
single organism signaling	12.4524	15.3206
RNA biosynthetic process	8.58482	6.47647
cellular component organization	11.7199	9.26765
protein localization to adherens junction	0.146499	0
post-anal tail morphogenesis	0.380897	0.0647059
embryonic viscerocranium morphogenesis	0.644594	0.188235
macromolecular complex assembly	3.28157	2.03529
circulatory system development	4.42426	2.96471
notochord formation	0.234398	0.0176471
retinoic acid receptor signaling pathway	0.380897	0.0676471
regulation of primary metabolic process	11.1046	8.75588
single-organism developmental process	16.1149	13.3265
developmental process	16.2028	13.4147
determination of left/right symmetry	1.61149	0.794118
transcription, DNA-templated	8.49692	6.45294
nucleic acid-templated transcription	8.49692	6.45588
chordate embryonic development	2.63698	1.55588
embryo development ending in birth or egg hatching	2.63698	1.55882
maturation of 5.8S rRNA	0.380897	0.0705882
ribosomal large subunit assembly	0.175798	0.00588235
somitogenesis	0.878992	0.335294
regulation of biological quality	2.84207	4.33235
cardiovascular system development	2.69558	1.62353
single-organism process	42.8362	46.6529
aromatic amino acid family metabolic process	0.498096	1.25882
cell fate specification	0.732493	0.255882
cell communication	12.804	15.4882
embryonic skeletal system morphogenesis	0.996191	0.411765
multicellular organism development	14.8257	12.2882
ATP metabolic process	0.644594	1.45882
embryonic skeletal system development	0.996191	0.420588
hematopoietic progenitor cell differentiation	0.439496	0.105882
hydrogen transport	0.263698	0.861765
purine nucleoside monophosphate metabolic process	0.820393	1.69706
purine ribonucleoside monophosphate metabolic process	0.820393	1.69706
proton transport	0.263698	0.861765
protein methylation	0.878992	0.347059
protein alkylation	0.878992	0.347059
mesoderm development	0.820393	0.317647
metal ion transport	1.11339	2.08824
inorganic ion transmembrane transport	1.11339	2.09706
digestive tract morphogenesis	0.468796	0.123529
negative regulation of cell differentiation	0.585995	0.185294
cellular response to stimulus	14.1518	16.8412
regulation of cellular metabolic process	10.9288	8.78824
signal transduction	12.2473	14.7706
tube morphogenesis	1.58219	0.829412
DNA packaging	0.498096	0.141176
G-protein coupled receptor signaling pathway, coupled to cyclic nucleotide second messenger	0.205098	0.744118
regulation of transcription from RNA polymerase II promoter involved in heart development	0.234398	0.0264706
BMP signaling pathway involved in heart development	0.234398	0.0264706
BMP signaling pathway involved in determination of left/right symmetry	0.234398	0.0264706
BMP signaling pathway involved in heart jogging	0.234398	0.0264706
optokinetic behavior	0.322297	0.0588235
dorsal/ventral pattern formation	1.11339	0.508824
gastrulation with mouth forming second	0.556695	0.173529
generation of precursor metabolites and energy	0.878992	1.74412
segmentation	0.878992	0.367647
vasculature development	2.57838	1.60294
ribonucleotide metabolic process	1.25989	2.24412
rRNA methylation	0.263698	0.0382353
visual behavior	0.322297	0.0617647
oxidation-reduction process	3.95546	5.51176
anatomical structure development	15.5875	13.1353
sphingolipid metabolic process	0.937592	0.408824
nuclear division	1.08409	0.502941
digestive system development	1.02549	0.467647
chromatin organization	1.87518	1.06471
purine-containing compound biosynthetic process	0.351597	0.967647
tRNA methylation	0.351597	0.0764706
heart looping	0.820393	0.335294
rRNA-containing ribonucleoprotein complex export from nucleus	0.205098	0.0205882
peptidyl-arginine methylation	0.205098	0.0205882
histone arginine methylation	0.205098	0.0205882
mesoderm morphogenesis	0.410196	0.105882
pyrimidine nucleobase biosynthetic process	0.263698	0.0411765
'de novo' pyrimidine nucleobase biosynthetic process	0.263698	0.0411765
notochord morphogenesis	0.292997	0.0529412
ribonucleoside triphosphate metabolic process	0.908292	1.75294
nucleoside triphosphate metabolic process	0.966891	1.82647
histone methylation	0.556695	0.185294
brain morphogenesis	0.351597	0.0794118
single-organism metabolic process	15.3531	17.9588
sensory organ morphogenesis	1.99238	1.17059
skeletal system morphogenesis	1.02549	0.473529
peptidyl-arginine modification	0.234398	0.0323529
mitotic nuclear division	0.966891	0.444118
neural nucleus development	0.380897	0.0970588
tRNA modification	0.673894	0.258824
translational frameshifting	0.175798	0.0147059
regulation of skeletal muscle fiber development	0.205098	0.0235294
regulation of ion transmembrane transport	0.175798	0.644118
regulation of transmembrane transport	0.175798	0.644118
hypochlorous acid metabolic process	0.175798	0.0147059
hypochlorous acid biosynthetic process	0.175798	0.0147059
ribosomal subunit export from nucleus	0.175798	0.0147059
establishment of ribosome localization	0.175798	0.0147059
ribosome localization	0.175798	0.0147059
positive regulation of translational termination	0.175798	0.0147059
positive regulation of translational elongation	0.175798	0.0147059
nucleoside monophosphate metabolic process	0.966891	1.80294
purine-containing compound metabolic process	1.87518	2.95
regulation of ion transport	0.205098	0.694118
nucleoside metabolic process	1.31849	2.24706
maturation of LSU-rRNA from tricistronic rRNA transcript (SSU-rRNA, 5.8S rRNA, LSU-rRNA)	0.292997	0.0588235
regulation of translational termination	0.292997	0.0588235
translational termination	0.292997	0.0588235
tube development	2.22678	1.37353
retinal ganglion cell axon guidance	0.527395	0.179412
single-multicellular organism process	15.2652	12.9765
organelle organization	6.97334	5.41176
ribonucleoside monophosphate metabolic process	0.966891	1.77941
regulation of transport	0.527395	1.18235
determination of dorsal/ventral asymmetry	0.498096	0.164706
immune system process	3.34017	2.29412
response to stimulus	17.2575	19.8382
protein localization to cell junction	0.146499	0.00882353
specification of animal organ identity	0.146499	0.00882353
mesodermal cell fate specification	0.146499	0.00882353
purine nucleotide biosynthetic process	0.322297	0.870588
epiboly involved in gastrulation with mouth forming second	0.439496	0.135294
organelle fission	1.11339	0.561765
regulation of localization	0.937592	1.71765
pyrimidine-containing compound metabolic process	1.17199	0.602941
anterior head development	0.117199	0.00294118
pons development	0.263698	0.05
regulation of anterior head development	0.117199	0.00294118
peptidyl-arginine N-methylation	0.175798	0.0176471
cell migration involved in sprouting angiogenesis	0.234398	0.0382353
regulation of striated muscle cell differentiation	0.234398	0.0382353
glutamine metabolic process	0.468796	0.152941
ribonucleoside metabolic process	1.28919	2.17059
embryonic heart tube morphogenesis	0.908292	0.426471
glycosyl compound metabolic process	1.37709	2.27353
secretion	0.263698	0.758824
maturation of 5.8S rRNA from tricistronic rRNA transcript (SSU-rRNA, 5.8S rRNA, LSU-rRNA)	0.292997	0.0647059
pyrimidine nucleobase metabolic process	1.14269	0.585294
purine ribonucleotide biosynthetic process	0.322297	0.855882
cell fate commitment	0.878992	0.408824
neuron migration	0.322297	0.0794118
mesoderm formation	0.351597	0.0941176
tyrosine metabolic process	0.439496	1.01471
regulation of skeletal muscle tissue development	0.205098	0.0294118
positive regulation of canonical Wnt signaling pathway	0.205098	0.0294118
regulation of myotube differentiation	0.205098	0.0294118
epithelial tube morphogenesis	1.25989	0.679412
tRNA processing	0.878992	0.414706
nuclear-transcribed mRNA catabolic process	0.468796	0.158824
cell surface receptor signaling pathway involved in heart development	0.234398	0.0411765
detection of light stimulus involved in visual perception	0.234398	0.0411765
detection of light stimulus involved in sensory perception	0.234398	0.0411765
ribose phosphate metabolic process	1.55289	2.47647
blood vessel development	2.25608	1.44412
coenzyme metabolic process	1.25989	2.10588
adrenal gland development	0.175798	0.0205882
RNA polyadenylation	0.146499	0.0117647
microglia development	0.146499	0.0117647
mRNA polyadenylation	0.146499	0.0117647
determination of heart left/right asymmetry	0.996191	0.502941
spliceosomal complex assembly	0.263698	0.0558824
epithelial cell development	0.585995	0.232353
cellular protein metabolic process	17.0524	14.8206
hematopoietic stem cell differentiation	0.292997	0.0705882
skeletal system development	1.55289	0.914706
nuclear-transcribed mRNA catabolic process, nonsense-mediated decay	0.351597	0.1
metabolic process	46.821	43.7971
central nervous system segmentation	0.0878992	0
brain segmentation	0.0878992	0
heart field specification	0.0878992	0
snRNA modification	0.0878992	0
regulation of cellular response to insulin stimulus	0.0878992	0
regulation of insulin receptor signaling pathway	0.0878992	0
rRNA base methylation	0.0878992	0
spinal cord anterior/posterior patterning	0.0878992	0
positive regulation of transcription of Notch receptor target	0.0878992	0
hepaticobiliary system process	0.0878992	0
snRNA pseudouridine synthesis	0.0878992	0
rRNA pseudouridine synthesis	0.0878992	0
nucleoside phosphate metabolic process	2.13888	3.13824
pseudouridine synthesis	0.351597	0.102941
oxidative phosphorylation	0.175798	0.576471
negative regulation of DNA-templated transcription, elongation	0.117199	0.00588235
negative regulation of transcription elongation from RNA polymerase II promoter	0.117199	0.00588235
ectoderm development	0.117199	0.00588235
positive regulation of pathway-restricted SMAD protein phosphorylation	0.175798	0.0235294
cofactor metabolic process	1.64079	2.53824
ceramide metabolic process	0.380897	0.120588
locus ceruleus development	0.234398	0.0470588
secretion by cell	0.263698	0.720588
nucleobase-containing compound biosynthetic process	9.87401	8.20588
lens fiber cell morphogenesis	0.146499	0.0147059
lens fiber cell development	0.146499	0.0147059
spinal cord patterning	0.146499	0.0147059
megakaryocyte development	0.146499	0.0147059
regulation of anatomical structure size	0.351597	0.835294
covalent chromatin modification	1.23059	0.697059
cell development	4.71726	3.57647
multicellular organismal process	16.1149	14.0471
heart development	2.28538	1.52353
embryonic heart tube development	1.08409	0.585294
chromosome segregation	0.644594	0.288235
chromatin assembly or disassembly	0.380897	0.126471
pancreas development	0.908292	0.464706
ectodermal placode formation	0.410196	0.144118
regulation of pathway-restricted SMAD protein phosphorylation	0.175798	0.0264706
cell cycle	2.51978	1.71471
peptidyl-lysine modification	0.908292	0.467647
histone modification	1.20129	0.682353
stem cell differentiation	0.966891	0.511765
water-soluble vitamin metabolic process	0.146499	0.514706
metencephalon development	0.410196	0.147059
purine nucleoside biosynthetic process	0.175798	0.558824
purine ribonucleoside biosynthetic process	0.175798	0.558824
gland development	1.34779	0.8
camera-type eye morphogenesis	1.11339	0.617647
megakaryocyte differentiation	0.146499	0.0176471
Spemann organizer formation	0.146499	0.0176471
positive regulation of DNA-templated transcription, elongation	0.146499	0.0176471
SMAD protein signal transduction	0.146499	0.0176471
nucleotide metabolic process	2.13888	3.06471
angioblast cell migration	0.146499	0.0176471
microglia differentiation	0.146499	0.0176471
lens morphogenesis in camera-type eye	0.146499	0.0176471
mRNA splice site selection	0.146499	0.0176471
membrane lipid metabolic process	0.996191	0.538235
regulation of striated muscle tissue development	0.205098	0.0411765
regulation of muscle tissue development	0.205098	0.0411765
ribosomal large subunit export from nucleus	0.117199	0.00882353
chromatin assembly	0.322297	0.1
regulation of organ growth	0.175798	0.0294118
steroid metabolic process	0.0585995	0.347059
positive regulation of protein complex disassembly	0.175798	0.0294118
regulation of organelle assembly	0.292997	0.0852941
regulation of muscle cell differentiation	0.234398	0.0558824
Wnt signaling pathway	1.25989	0.741176
ectodermal placode development	0.468796	0.182353
digestive tract development	0.673894	0.320588
cell-cell signaling by wnt	1.25989	0.747059
ameboidal-type cell migration	1.14269	0.655882
myotube differentiation	0.556695	0.238235
small molecule metabolic process	9.61031	11.3029
single-organism behavior	0.380897	0.138235
tube formation	0.292997	0.0882353
indole-containing compound metabolic process	0.117199	0.432353
glutamate receptor signaling pathway	0.0585995	0.323529
heart valve development	0.234398	0.0588235
organic hydroxy compound biosynthetic process	0.0585995	0.329412
histone H4-R3 methylation	0.0878992	0.00294118
spinal cord radial glial cell differentiation	0.0878992	0.00294118
developmental induction	0.146499	0.0205882
cellular potassium ion transport	0.146499	0.482353
potassium ion transmembrane transport	0.146499	0.482353
respiratory electron transport chain	0.0585995	0.332353
negative regulation of DNA damage response, signal transduction by p53 class mediator	0.175798	0.0323529
negative regulation of response to DNA damage stimulus	0.175798	0.0323529
hydrogen ion transmembrane transport	0.234398	0.614706
steroid biosynthetic process	0.0292997	0.261765
vasculogenesis	0.380897	0.141176
fin development	0.820393	0.423529
sensory organ development	3.01787	2.2

## Sheet: module_3
Enrichment analysis of module 3, GO terms under biological process. All annotated transcripts were used as reference set.
GO Name	%test set	%reference set
single-organism developmental process	20.7908	13.0972
developmental process	20.9184	13.1827
anatomical structure development	20.4082	12.8861
multicellular organism development	19.0901	12.0789
single-multicellular organism process	19.4728	12.7635
aromatic compound biosynthetic process	14.0731	8.58219
heterocycle biosynthetic process	14.2007	8.72194
organic cyclic compound biosynthetic process	14.4133	8.98149
multicellular organismal process	20.1956	13.8359
nucleobase-containing compound biosynthetic process	13.0952	8.04027
regulation of nucleic acid-templated transcription	9.73639	5.49899
regulation of RNA biosynthetic process	9.73639	5.50469
regulation of transcription, DNA-templated	9.73639	5.49614
biosynthetic process	22.534	16.2574
regulation of RNA metabolic process	9.9915	5.87833
regulation of nucleobase-containing compound metabolic process	10.119	6.0466
anatomical structure morphogenesis	10.4592	6.33753
RNA biosynthetic process	10.4592	6.41453
nucleic acid-templated transcription	10.4167	6.38887
transcription, DNA-templated	10.4167	6.38601
organic substance biosynthetic process	21.5136	15.7868
pteridine-containing compound metabolic process	1.23299	0.211061
cellular biosynthetic process	20.8333	15.2762
circulatory system development	5.65476	2.92633
heterocycle metabolic process	21.4711	16.0406
folic acid-containing compound metabolic process	1.10544	0.185391
macromolecule modification	7.69558	11.9791
cellular aromatic compound metabolic process	21.7687	16.4028
system development	14.881	10.399
cellular nitrogen compound biosynthetic process	16.0289	11.3944
regulation of cellular macromolecule biosynthetic process	10.119	6.57426
10-formyltetrahydrofolate metabolic process	0.552721	0.0342261
animal organ development	11.3095	7.57537
regulation of macromolecule biosynthetic process	10.119	6.60848
organic cyclic compound metabolic process	22.1088	17.0018
cellular protein modification process	7.39796	11.2917
protein modification process	7.39796	11.2917
nucleobase-containing compound metabolic process	19.6003	14.8855
regulation of cellular biosynthetic process	10.1616	6.74539
regulation of biosynthetic process	10.1616	6.76535
dicarboxylic acid metabolic process	1.78571	0.584695
regulation of gene expression	10.2466	6.86803
response to chemical	6.54762	3.89036
cellular nitrogen compound metabolic process	23.2143	18.2453
metabolic process	49.8724	43.6839
cellular protein metabolic process	11.0119	15.2933
vascular endothelial growth factor signaling pathway	0.552721	0.0456348
regulation of nitrogen compound metabolic process	10.4592	7.06483
cell surface receptor signaling pathway	7.05782	4.31819
cell differentiation	8.41837	5.42198
cellular developmental process	8.67347	5.63589
tissue development	7.01531	4.36382
single-organism process	51.8282	45.9342
chemotaxis	1.95578	0.738713
tetrahydrofolate metabolic process	0.722789	0.114087
regulation of primary metabolic process	12.2024	8.75332
regulation of cellular metabolic process	12.2024	8.76758
cellular response to vascular endothelial growth factor stimulus	0.552721	0.0598956
regulation of macromolecule metabolic process	12.2449	8.7961
establishment of localization	10.119	13.9414
cellular macromolecule biosynthetic process	15.1361	11.3488
taxis	1.9983	0.784347
locomotion	3.91156	2.09349
transport	10.034	13.756
secretion by cell	0	0.724452
macromolecule biosynthetic process	15.1361	11.4087
'de novo' IMP biosynthetic process	0.510204	0.0541913
DNA replication	1.40306	0.470608
chromatin organization	0.212585	1.20076
vasculature development	3.14626	1.59436
IMP biosynthetic process	0.637755	0.102678
anatomical structure formation involved in morphogenesis	4.59184	2.66108
regulation of metabolic process	12.2874	9.05279
cell migration	2.97619	1.48883
cell motility	3.06122	1.56014
localization of cell	3.06122	1.56014
cardiovascular system development	3.14626	1.62574
blood vessel development	2.84864	1.42894
secretion	0.042517	0.758678
IMP metabolic process	0.637755	0.114087
nucleic acid metabolic process	14.6684	11.2575
ion transport	3.44388	5.70149
epithelium development	4.33673	2.56125
monosaccharide metabolic process	2.29592	1.07527
oxidation-reduction process	7.61054	5.21947
transmembrane receptor protein tyrosine kinase signaling pathway	1.91327	0.849947
tetrahydrobiopterin biosynthetic process	0.340136	0.0256695
tetrahydrobiopterin metabolic process	0.340136	0.0256695
cofactor metabolic process	3.9966	2.35304
hexose metabolic process	2.12585	0.99826
RNA processing	1.02041	2.37301
mesoderm migration involved in gastrulation	0.255102	0.00855652
blood vessel morphogenesis	2.5085	1.26922
peptidyl-tyrosine phosphorylation	1.7432	0.758678
heart development	2.84864	1.5088
protein modification by small protein conjugation or removal	0.977891	2.28744
organelle organization	3.57143	5.68723
peptidyl-tyrosine modification	1.78571	0.790052
enzyme linked receptor protein signaling pathway	3.23129	1.80257
coenzyme metabolic process	3.40136	1.93662
histone modification	0.085034	0.772939
organic substance transport	2.84864	4.74316
organic substance metabolic process	43.4099	38.7411
cellular response to chemical stimulus	4.08163	2.47569
axon guidance	1.31803	0.513391
establishment of protein localization	1.40306	2.83791
exocytosis	0	0.533356
pteridine-containing compound biosynthetic process	0.552721	0.108383
purine nucleobase biosynthetic process	0.510204	0.0912695
neuron projection guidance	1.31803	0.521947
endocrine pancreas development	0.552721	0.111235
protein transport	1.36054	2.74094
cellular localization	1.91327	3.48821
vascular endothelial growth factor receptor signaling pathway	0.552721	0.114087
establishment of localization in cell	1.61565	3.06323
nitrogen compound metabolic process	27.3384	23.4078
movement of cell or subcellular component	4.2517	2.66963
oxygen transport	0.467687	0.082713
angiogenesis	1.9983	0.992556
fin morphogenesis	0.765306	0.222469
cellular component organization or biogenesis	8.7585	11.5171
motor neuron axon guidance	0.510204	0.102678
covalent chromatin modification	0.127551	0.787199
carbohydrate metabolic process	3.91156	2.4329
primary metabolic process	41.7092	37.3977
cellular component morphogenesis	2.97619	1.71986
ion transmembrane transport	2.16837	3.71638
appendage morphogenesis	0.765306	0.231026
anterograde trans-synaptic signaling	0.255102	1.01537
chemical synaptic transmission	0.255102	1.01537
synaptic signaling	0.255102	1.01537
trans-synaptic signaling	0.255102	1.01537
biological regulation	32.3129	28.3335
protein modification by small protein conjugation	0.722789	1.75694
hormone metabolic process	0.765306	0.233878
regulation of cellular process	28.3163	24.5401
pectoral fin morphogenesis	0.510204	0.111235
cellular response to organic substance	3.14626	1.88243
platelet-derived growth factor receptor-alpha signaling pathway	0.170068	0.00285217
nitrogen compound transport	0.382653	1.18936
cellular modified amino acid metabolic process	1.4881	0.687373
response to organic substance	3.57143	2.22469
pigment metabolic process	0.85034	0.296626
gas transport	0.467687	0.099826
platelet-derived growth factor receptor signaling pathway	0.255102	0.0228174
cardiocyte differentiation	0.722789	0.231026
cellular response to growth factor stimulus	1.57313	0.764382
tissue migration	0.637755	0.185391
response to growth factor	1.57313	0.764382
protein localization	1.82823	3.17162
cellular macromolecule localization	1.31803	2.4928
nervous system development	6.42007	4.61767
transmembrane transport	4.12415	5.97245
cell development	5.18707	3.57948
hormone biosynthetic process	0.297619	0.0370782
venous blood vessel development	0.297619	0.0370782
cellular protein localization	1.31803	2.48995
glomerulus vasculature morphogenesis	0.212585	0.0142609
glomerular capillary formation	0.212585	0.0142609
renal system vasculature morphogenesis	0.212585	0.0142609
kidney vasculature morphogenesis	0.212585	0.0142609
macromolecule localization	2.55102	4.03012
pigment biosynthetic process	0.680272	0.216765
glycerol-3-phosphate catabolic process	0.212585	0.0142609
retinal metabolic process	0.212585	0.0142609
rhombomere 4 development	0.212585	0.0142609
rhombomere 4 morphogenesis	0.212585	0.0142609
axonogenesis	1.87075	0.981147
synaptic vesicle recycling	0.170068	0.00570434
intracellular protein transport	1.06293	2.11346
dicarboxylic acid biosynthetic process	0.510204	0.1312
intracellular transport	1.57313	2.78087
sprouting angiogenesis	0.722789	0.245287
protein ubiquitination	0.680272	1.57725
nucleobase biosynthetic process	0.552721	0.154017
chromosome organization	0.85034	1.81683
regulation of biological process	29.3367	25.8778
posttranscriptional regulation of gene expression	0.382653	1.1209
embryo development	5.22959	3.67645
blood circulation	1.44558	0.704486
circulatory system process	1.44558	0.704486
glomerulus morphogenesis	0.297619	0.0427826
cell cycle	0.892857	1.84821
protein metabolic process	16.3265	19.3406
pattern specification process	3.06122	1.91666
mitotic cell cycle process	0.170068	0.747269
membrane organization	0.297619	0.966886
cellular hormone metabolic process	0.637755	0.205356
protein dephosphorylation	0.595238	1.42894
tube development	2.38095	1.38901
venous endothelial cell migration involved in lymph vessel development	0.212585	0.017113
regulation of cellular amide metabolic process	0.382653	1.10094
single-organism carbohydrate metabolic process	2.59354	1.56299
xenobiotic catabolic process	0.297619	0.0456348
fatty acid biosynthetic process	0.892857	0.356521
neuron projection morphogenesis	1.95578	1.09523
regulation of translation	0.382653	1.07812
dorsal root ganglion development	0.170068	0.00855652
atrial cardiac muscle cell development	0.170068	0.00855652
nucleotide-sugar metabolic process	0.510204	0.145461
localization	12.9677	15.6071
axon development	1.91327	1.06671
branching involved in blood vessel morphogenesis	0.297619	0.0484869
mesodermal cell migration	0.297619	0.0484869
endothelin receptor signaling pathway	0.212585	0.0199652
RNA metabolic process	11.7772	9.53481
ribonucleoprotein complex biogenesis	1.27551	2.31596
folic acid-containing compound biosynthetic process	0.42517	0.10553
purine nucleoside monophosphate biosynthetic process	0.977891	0.413565
purine ribonucleoside monophosphate biosynthetic process	0.977891	0.413565
glomerular filtration	0.255102	0.0342261
cell projection morphogenesis	1.95578	1.10094
cell cycle process	0.340136	1.00396
Wnt signaling pathway	1.44558	0.744417
glucose metabolic process	1.44558	0.747269
single-organism biosynthetic process	6.29252	4.69467
sensory perception	0.212585	0.775791
cell-cell signaling by wnt	1.44558	0.750121
fatty acid metabolic process	1.31803	0.653147
small molecule biosynthetic process	3.31633	2.18191
cell part morphogenesis	1.95578	1.12376
cell surface receptor signaling pathway involved in cell-cell signaling	1.53061	0.812869
monosaccharide biosynthetic process	1.40306	0.710191
hexose biosynthetic process	1.40306	0.710191
gluconeogenesis	1.40306	0.710191
negative regulation of nitrogen compound metabolic process	0.255102	0.847095
single-organism membrane organization	0.255102	0.849947
mRNA metabolic process	0.510204	1.24069
neurotransmitter transport	0.085034	0.536208
peptidyl-lysine modification	0.085034	0.536208
organic anion transport	0.467687	1.17509
cellular component organization	7.56803	9.62038
regulation of peptidase activity	1.19048	0.570434
negative regulation of hydrolase activity	1.10544	0.519095
regulation of blood pressure	0.340136	0.0713043
cardiac cell development	0.42517	0.111235
cell morphogenesis involved in neuron differentiation	1.91327	1.08953
estrogen biosynthetic process	0.170068	0.0114087
signal release	0	0.336556
selective angioblast sprouting	0.170068	0.0114087
glial cell migration	0.170068	0.0114087
macromolecular complex assembly	1.23299	2.21043
mesoderm morphogenesis	0.42517	0.114087
cellular metabolic process	38.5204	35.1445
folic acid metabolic process	0.340136	0.0741565
folic acid biosynthetic process	0.340136	0.0741565
negative regulation of cellular biosynthetic process	0.255102	0.821426
negative regulation of biosynthetic process	0.255102	0.82713
cell morphogenesis involved in differentiation	2.04082	1.20076
isoprenoid metabolic process	0.807823	0.336556
GDP-mannose biosynthetic process	0.255102	0.0399304
negative regulation of peptidase activity	1.06293	0.501982
GDP-mannose metabolic process	0.255102	0.0399304
leukocyte migration	0.42517	0.116939
mitotic nuclear division	0.085034	0.519095
macromolecular complex subunit organization	1.40306	2.39868
tissue morphogenesis	2.80612	1.80542
organophosphate catabolic process	1.14796	0.559026
kidney vasculature development	0.212585	0.0256695
renal system vasculature development	0.212585	0.0256695
glomerulus vasculature development	0.212585	0.0256695
quinolinate metabolic process	0.212585	0.0256695
myeloid leukocyte migration	0.340136	0.0770086
nucleoside phosphate metabolic process	4.20918	2.96911
anion transport	0.977891	1.85106
carbohydrate derivative metabolic process	6.12245	4.62622
regulation of proteolysis	1.36054	0.718747
membrane docking	0	0.313739
retinoid metabolic process	0.42517	0.119791
vasculogenesis	0.467687	0.142609
animal organ morphogenesis	3.69898	2.55269
nuclear division	0.127551	0.584695
neurological system process	0.297619	0.86706
negative regulation of gene expression	0.297619	0.869912
mesoderm formation	0.382653	0.099826
mannose metabolic process	0.807823	0.347965
terpenoid metabolic process	0.510204	0.168278
response to stimulus	22.1514	19.4318
vesicle-mediated transport	1.53061	2.53558
epithelial tube morphogenesis	1.31803	0.693078
myofibril assembly	0.722789	0.288069
cardiac muscle cell differentiation	0.510204	0.17113
monocarboxylic acid metabolic process	2.80612	1.83965
N-acetylglucosamine metabolic process	0.212585	0.0285217
macromolecule methylation	0.212585	0.713043
organic acid transport	0.212585	0.713043
branching morphogenesis of an epithelial tube	0.297619	0.0627478
regulation of hormone levels	0.765306	0.325148
cell morphogenesis	2.2534	1.41183
translation	1.70068	2.74094
negative regulation of endopeptidase activity	0.977891	0.4592
ameboidal-type cell migration	1.27551	0.661704
negative regulation of cellular macromolecule biosynthetic process	0.255102	0.792904
negative regulation of macromolecule biosynthetic process	0.255102	0.792904
cellular lipid metabolic process	4.03912	2.86358
response to external stimulus	2.72109	1.78546

## Sheet: module_4
Enrichment analysis of module 4, GO terms under biological process. All annotated transcripts were used as reference set.
GO Name	%test set	%reference set
ion transport	9.1531	4.50665
ion transmembrane transport	6.32225	2.82703
cellular macromolecule metabolic process	20.3114	27.5963
transmembrane transport	9.02335	4.92829
cation transport	6.12173	3.00328
macromolecule metabolic process	24.2864	31.2459
nucleic acid metabolic process	7.86742	12.5281
anterograde trans-synaptic signaling	2.18212	0.611716
chemical synaptic transmission	2.18212	0.611716
synaptic signaling	2.18212	0.611716
trans-synaptic signaling	2.18212	0.611716
monovalent inorganic cation transport	3.44421	1.34439
gene expression	8.46898	12.5903
cation transmembrane transport	3.66832	1.6658
transport	17.0205	12.497
establishment of localization	17.1031	12.7043
purine ribonucleoside triphosphate metabolic process	2.86624	1.20615
primary metabolic process	33.0738	39.015
purine nucleoside triphosphate metabolic process	2.86624	1.22343
organic substance metabolic process	34.4539	40.3767
ATP metabolic process	2.55957	1.04026
purine ribonucleotide metabolic process	3.42062	1.61396
cellular metabolic process	30.9389	36.6511
purine nucleotide metabolic process	3.456	1.6658
inorganic cation transmembrane transport	2.9606	1.33057
RNA metabolic process	7.10073	10.4303
localization	18.7072	14.4842
macromolecule biosynthetic process	8.87002	12.4555
cellular macromolecule biosynthetic process	8.83463	12.3933
single-organism transport	6.79406	4.25091
purine ribonucleoside metabolic process	3.18471	1.53102
purine nucleoside metabolic process	3.19651	1.53793
ribonucleoside triphosphate metabolic process	2.87804	1.32366
purine nucleoside monophosphate metabolic process	2.79547	1.27182
purine ribonucleoside monophosphate metabolic process	2.79547	1.27182
inorganic ion transmembrane transport	3.30267	1.62779
ribonucleotide metabolic process	3.49139	1.76257
RNA processing	1.08516	2.6404
cellular nitrogen compound metabolic process	15.2512	19.5265
single-organism localization	6.90021	4.41334
ribonucleoside monophosphate metabolic process	2.86624	1.36513
glutamate receptor signaling pathway	0.813871	0.148609
nucleoside monophosphate metabolic process	2.88983	1.38586
nucleoside triphosphate metabolic process	2.91342	1.4066
ribonucleoprotein complex biogenesis	1.12055	2.58165
metal ion transport	3.2083	1.64507
cell-cell signaling	3.07856	1.55175
G-protein coupled receptor signaling pathway	3.59755	1.93192
metabolic process	40.033	45.2566
nucleoside metabolic process	3.40882	1.79713
ribonucleoside metabolic process	3.31446	1.73147
translation	1.46261	3.03093
glycosyl compound metabolic process	3.42062	1.83169
DNA metabolic process	0.931824	2.25333
purine-containing compound metabolic process	4.23449	2.44686
peptide biosynthetic process	1.50979	3.07586
cellular protein metabolic process	12.267	15.832
amide biosynthetic process	1.74569	3.39036
ribose phosphate metabolic process	3.60934	2.0356
generation of precursor metabolites and energy	2.68931	1.36513
regulation of translation	0.353857	1.2338
ionotropic glutamate receptor signaling pathway	0.636943	0.117505
peptide metabolic process	1.85185	3.39727
potassium ion transport	1.33286	0.504579
single-organism process	49.8585	45.2635
regulation of cellular amide metabolic process	0.401038	1.24762
posttranscriptional regulation of gene expression	0.412833	1.26836
neurotransmitter transport	1.04978	0.349058
nitrogen compound metabolic process	20.7478	24.5067
ncRNA metabolic process	0.7431	1.7522
nucleotide metabolic process	4.18731	2.62658
ribosome biogenesis	1.00259	2.12545
protein metabolic process	16.5251	19.9205
biological adhesion	2.7247	1.51719
cell adhesion	2.7247	1.51719
nucleoside phosphate metabolic process	4.23449	2.69915
cellular amide metabolic process	2.53598	4.1023
translational initiation	0.106157	0.649732
cellular nitrogen compound biosynthetic process	9.60132	12.2965
cell-cell adhesion via plasma-membrane adhesion molecules	1.15593	0.452739
nucleobase-containing compound metabolic process	12.904	15.8493
heterocycle metabolic process	14.0363	17.0693
regulation of neurotransmitter levels	0.660533	0.176257
regulation of translational initiation	0.106157	0.611716
mRNA metabolic process	0.554376	1.38241
regulation of transport	1.82826	0.915846
nucleobase-containing small molecule metabolic process	5.03657	3.42837
oxidative phosphorylation	1.03798	0.393987
homophilic cell adhesion via plasma membrane adhesion molecules	1.09696	0.432003
sodium ion transport	1.30927	0.570244
ADP metabolic process	1.29748	0.566788
purine nucleoside diphosphate metabolic process	1.32107	0.584068
purine ribonucleoside diphosphate metabolic process	1.32107	0.584068
ribonucleoside diphosphate metabolic process	1.32107	0.584068
signaling	17.3154	14.422
signal release	0.695919	0.203905
hydrogen transport	1.39184	0.635908
proton transport	1.39184	0.635908
anion transport	2.64213	1.5483
cellular biosynthetic process	13.4466	16.264
ncRNA processing	0.436424	1.15777
single organism signaling	17.2564	14.4151
hydrogen ion transmembrane transport	1.07337	0.435459
cellular protein localization	1.53338	2.67496
cellular macromolecule localization	1.53338	2.67842
establishment of protein localization	1.80467	3.02402
protein localization	2.08776	3.37999
protein transport	1.7339	2.92379
presynaptic process involved in chemical synaptic transmission	0.566171	0.148609
cell communication	17.4098	14.6086
gamma-aminobutyric acid signaling pathway	0.401038	0.0725765
intracellular protein transport	1.25029	2.28097
carbohydrate catabolic process	1.27389	0.584068
single-organism carbohydrate catabolic process	1.27389	0.584068
DNA repair	0.4954	1.21652
signal release from synapse	0.542581	0.141697
neurotransmitter secretion	0.542581	0.141697
nucleoside diphosphate phosphorylation	1.30927	0.60826
cellular response to DNA damage stimulus	0.695919	1.49646
sensory perception of light stimulus	0.884643	0.33869
visual perception	0.884643	0.33869
ATP generation from ADP	1.20311	0.542595
glycolytic process	1.20311	0.542595
protein modification by small protein conjugation or removal	1.39184	2.44341
pyruvate metabolic process	1.35645	0.653188
nucleotide phosphorylation	1.34466	0.649732
cell-cell adhesion	1.45081	0.725765
macromolecule modification	9.94338	12.2274
ribonucleoprotein complex subunit organization	0.153338	0.618628
chromosome organization	1.06157	1.95956
regulation of nitrogen compound metabolic process	5.86223	7.69311
regulation of ion transport	1.12055	0.511491
organic cyclic compound metabolic process	15.263	17.9264
cellular potassium ion transport	0.849257	0.335234
potassium ion transmembrane transport	0.849257	0.335234
cellular aromatic compound metabolic process	14.7205	17.332
regulation of cellular macromolecule biosynthetic process	5.4494	7.19198
mRNA processing	0.412833	1.02989
regulation of localization	2.37084	1.43425
regulation of macromolecule biosynthetic process	5.48478	7.22309
pattern specification process	1.26209	2.20149
response to light stimulus	0.849257	0.342146
regulation of ion transmembrane transport	1.04978	0.470019
regulation of transmembrane transport	1.04978	0.470019
inorganic anion transport	1.2267	0.597892
nucleoside diphosphate metabolic process	1.36825	0.698116
electron transport chain	0.660533	0.23501
respiratory electron transport chain	0.625147	0.214273
sensory perception	1.21491	0.601348
regulation of biosynthetic process	5.67351	7.36133
ribonucleoprotein complex assembly	0.153338	0.577156
regulation of cellular biosynthetic process	5.66171	7.34059
cellular component organization or biogenesis	9.71927	11.8196
organic substance biosynthetic process	14.2604	16.6995
biosynthetic process	14.744	17.211
cellular macromolecule catabolic process	1.13234	1.9803
rRNA metabolic process	0.176929	0.60826
DNA replication	0.188724	0.628996
neurological system process	1.32107	0.687748
modulation of synaptic transmission	0.353857	0.0794885
secretion by cell	1.12055	0.549508
ATP synthesis coupled electron transport	0.589762	0.203905
mitochondrial ATP synthesis coupled electron transport	0.589762	0.203905
intracellular transport	1.91083	2.93762
monosaccharide biosynthetic process	1.21491	0.618628
hexose biosynthetic process	1.21491	0.618628
gluconeogenesis	1.21491	0.618628
response to abiotic stimulus	1.49799	0.825989
mitochondrial electron transport, cytochrome c to oxygen	0.294881	0.0552964
protein modification by small protein conjugation	1.07337	1.87316
phototransduction	0.401038	0.103681
cellular response to stress	1.19132	2.01486
calcium ion regulated exocytosis	0.401038	0.107137
regulation of gene expression	5.83864	7.44427
rRNA processing	0.165133	0.563332
regulation of primary metabolic process	7.59613	9.37273
oxidoreduction coenzyme metabolic process	1.91083	1.15777
chloride transport	1.02619	0.501123
macromolecule localization	3.01958	4.20598
secretion	1.14414	0.587524
glucose metabolic process	1.2385	0.6601
mesenchyme migration	0.129748	0.00345602
purine ribonucleotide biosynthetic process	1.25029	0.67738
cellular protein modification process	9.58953	11.474
protein modification process	9.58953	11.474
regulated exocytosis	0.436424	0.138241
macromolecule catabolic process	1.49799	2.35355
regionalization	0.837462	1.50683
response to radiation	0.908233	0.438915
regulation of cellular metabolic process	7.6787	9.36582
detection of light stimulus	0.483605	0.169345
immune system process	1.71031	2.58856
purine nucleotide biosynthetic process	1.25029	0.69466
signal transduction	16.1477	14.0695
transmembrane receptor protein serine/threonine kinase signaling pathway	0.554376	1.09902
organophosphate metabolic process	5.57915	4.35113
regulation of macromolecule metabolic process	7.76126	9.37964
system process	2.40623	1.62087
cellular localization	2.60675	3.61846
cyclic purine nucleotide metabolic process	0.4954	0.186625
pyridine nucleotide metabolic process	1.60415	0.98151
small molecule biosynthetic process	2.92522	2.05633
synaptic vesicle localization	0.377448	0.117505
hematopoietic or lymphoid organ development	0.778485	1.38241
synaptic vesicle cycle	0.377448	0.117505
RNA biosynthetic process	5.59094	6.98462
purine-containing compound biosynthetic process	1.34466	0.784517
transcription, DNA-templated	5.56735	6.95352
synaptic vesicle exocytosis	0.342062	0.100225
nicotinamide nucleotide metabolic process	1.52159	0.919302
cGMP metabolic process	0.365652	0.110593
nucleic acid-templated transcription	5.57915	6.95352
regulation of metabolic process	8.02076	9.61811
immune system development	0.790281	1.38586
cellular respiration	1.13234	0.628996
RNA modification	0.294881	0.701572
regulation of biological quality	5.07195	3.93987
protein ubiquitination	1.01439	1.66926
regulation of protein metabolic process	2.12314	3.0102
establishment of localization in cell	2.26469	3.17954
synaptic vesicle transport	0.365652	0.117505
establishment of synaptic vesicle localization	0.365652	0.117505
vesicle-mediated transport in synapse	0.365652	0.117505
protein-chromophore linkage	0.365652	0.117505
regulation of exocytosis	0.259495	0.0622084
detection of external stimulus	0.542581	0.221185
detection of abiotic stimulus	0.542581	0.221185
cGMP biosynthetic process	0.353857	0.110593
cytoplasmic translation	0.0471809	0.279938
biological regulation	30.4789	28.0283
regulation of cellular protein metabolic process	2.09955	2.96527
ribosomal large subunit biogenesis	0.0235905	0.224641
G-protein coupled glutamate receptor signaling pathway	0.141543	0.0138241
organic acid transport	1.03798	0.577156
glycolytic process through fructose-6-phosphate	0.200519	0.0380162
RNA splicing, via transesterification reactions	0.2477	0.60826
pyridine-containing compound metabolic process	1.62774	1.03681
fructose 6-phosphate metabolic process	0.212314	0.0449283
mRNA splicing, via spliceosome	0.2477	0.604804
RNA splicing, via transesterification reactions with bulged adenosine as nucleophile	0.2477	0.604804
carbohydrate derivative metabolic process	5.59094	4.46518
chordate embryonic development	1.15593	1.80059
hemopoiesis	0.754895	1.29601
regulation of synaptic plasticity	0.153338	0.0207361
energy derivation by oxidation of organic compounds	1.20311	0.715397
cellular protein catabolic process	0.884643	1.45499
tRNA metabolic process	0.554376	1.02298
chromatin organization	0.731305	1.25799
DNA recombination	0.117952	0.393987
detection of stimulus	0.601557	0.276482
somite development	0.27129	0.628996
cyclic nucleotide biosynthetic process	0.507195	0.217729
DNA-templated transcription, initiation	0.0471809	0.255746
cellular component assembly involved in morphogenesis	0.577967	0.262658
embryo development ending in birth or egg hatching	1.16773	1.80059
proteolysis involved in cellular protein catabolic process	0.884643	1.45153
RNA splicing	0.365652	0.760325
determination of bilateral symmetry	0.625147	1.1163
specification of symmetry	0.625147	1.1163
single-organism cellular process	29.8773	27.5929
regulation of secretion by cell	0.412833	0.158977
ATP hydrolysis coupled transmembrane transport	0.625147	0.300674
carboxylic acid transport	0.9908	0.559876
exocytosis	0.790281	0.414723
cell cycle	1.28568	1.93537
aromatic amino acid family metabolic process	1.62774	1.061
cyclic nucleotide metabolic process	0.51899	0.228097
protein catabolic process	1.01439	1.59323
reproductive process	0.176929	0.473475
reproduction	0.176929	0.473475
ATP biosynthetic process	0.377448	0.141697
ATP synthesis coupled proton transport	0.377448	0.141697
energy coupled proton transport, down electrochemical gradient	0.377448	0.141697
regulation of calcium ion-dependent exocytosis	0.153338	0.0241922
negative regulation of vasculature development	0.306676	0.100225
cellular component biogenesis	4.74168	5.86833
endoderm development	0.0589762	0.273026
single-organism biosynthetic process	5.62633	4.55158
nucleocytoplasmic transport	0.117952	0.380162
nuclear transport	0.117952	0.380162
ribonucleotide biosynthetic process	1.32107	0.825989
ribose phosphate biosynthetic process	1.32107	0.825989
regulation of nervous system development	0.837462	0.456195
endoderm formation	0.0235905	0.200449
regulation of secretion	0.424628	0.169345
calcium ion transport	0.813871	0.438915
ubiquitin-dependent protein catabolic process	0.778485	1.2891
protein targeting	0.2477	0.5737
embryo development	3.06676	3.98134
single-organism catabolic process	2.9724	2.2084
nucleic acid phosphodiester bond hydrolysis	0.306676	0.6601
regulation of transmembrane receptor protein serine/threonine kinase signaling pathway	0.153338	0.428547
BMP signaling pathway	0.129748	0.387074
response to BMP	0.129748	0.387074
cellular response to BMP stimulus	0.129748	0.387074
carbohydrate biosynthetic process	1.28568	0.805253
negative regulation of blood vessel morphogenesis	0.294881	0.0967686
modification-dependent macromolecule catabolic process	0.802076	1.30983
gamete generation	0.0707714	0.28685
epithelium development	2.08776	2.84431
organic anion transport	1.53338	1.01261
organelle organization	4.71809	5.79921
mitotic cell cycle process	0.412833	0.798341
modification-dependent protein catabolic process	0.802076	1.29946
coagulation	0.460014	0.200449
adenylate cyclase-modulating G-protein coupled receptor signaling pathway	0.353857	0.134785
protein localization to organelle	0.283086	0.611716
sarcomere organization	0.377448	0.148609
negative regulation of angiogenesis	0.283086	0.0933126
single organism reproductive process	0.176929	0.452739
CTP metabolic process	0.0235905	0.183169
CTP biosynthetic process	0.0235905	0.183169
formation of primary germ layer	0.0825666	0.300674
telomere maintenance	0	0.120961
DNA biosynthetic process	0.0471809	0.231553
synaptic transmission, glutamatergic	0.106157	0.0103681
regulation of synaptic transmission, glutamatergic	0.106157	0.0103681
regulation of cell morphogenesis	0.566171	0.276482
neuron-neuron synaptic transmission	0.141543	0.0241922
gastrulation	0.625147	1.06445
morphogenesis of an epithelium	1.16773	1.73838
calcium ion transmembrane transport	0.648738	0.335234
regulation of RNA metabolic process	5.29606	6.38327
cytoplasmic translational initiation	0.0353857	0.207361
regulation of neuron differentiation	0.566171	0.283394
segmentation	0.200519	0.476931
multi-organism reproductive process	0.117952	0.349058
monocarboxylic acid metabolic process	2.39443	1.75566
multicellular organismal reproductive process	0.106157	0.328322
multicellular organism reproduction	0.106157	0.328322
sexual reproduction	0.0943619	0.314498
establishment of protein localization to organelle	0.224109	0.511491
formation of translation preinitiation complex	0.0353857	0.200449
locomotory behavior	0.436424	0.200449
calcium ion-regulated exocytosis of neurotransmitter	0.117952	0.0172801
behavior	0.648738	0.349058
nucleobase-containing compound biosynthetic process	7.4192	8.63314
myofibril assembly	0.51899	0.255746
DNA-dependent DNA replication	0.0471809	0.217729
regulation of nucleobase-containing compound metabolic process	5.48478	6.54225
determination of left/right symmetry	0.566171	0.957318
purine nucleoside monophosphate biosynthetic process	0.684124	0.380162
purine ribonucleoside monophosphate biosynthetic process	0.684124	0.380162
regulation of biological process	27.5773	25.661
response to stimulus	20.9365	19.212
embryonic pattern specification	0.0353857	0.193537
indole-containing compound biosynthetic process	0.365652	0.155521
organic hydroxy compound transport	0.365652	0.155521
tyrosine metabolic process	1.29748	0.864006
ammonium transport	0.259495	0.0933126
regulation of regulated secretory pathway	0.165133	0.0414723
nucleotide biosynthetic process	1.62774	1.13703
anterior lateral line development	0.0943619	0.0103681
cell fate commitment involved in formation of primary germ layer	0.0117952	0.141697
anion homeostasis	0.0589762	0
cell cycle process	0.648738	1.05409
nuclear division	0.318471	0.62554
somitogenesis	0.188724	0.442371
coenzyme metabolic process	2.50059	1.89044
programmed cell death	1.10875	1.61396
mesoderm development	0.176929	0.418179
establishment of protein localization to membrane	0.106157	0.311042
dorsal/ventral pattern formation	0.330267	0.632452
regulation of translational termination	0	0.103681
translational termination	0	0.103681
apoptotic process	1.09696	1.59323
regulation of protein activation cascade	0.0707714	0.00345602
divalent inorganic cation transport	0.825666	0.501123
divalent metal ion transport	0.825666	0.501123
fluid transport	0.153338	0.0380162
membrane lipid metabolic process	0.342062	0.649732
RNA phosphodiester bond hydrolysis	0.141543	0.359426
nucleobase-containing compound transport	0.141543	0.362882
actomyosin structure organization	0.554376	0.297218
positive regulation of transmembrane receptor protein serine/threonine kinase signaling pathway	0.0235905	0.162433
nuclear-transcribed mRNA catabolic process	0.0589762	0.224641
indole-containing compound metabolic process	0.613352	0.342146
organonitrogen compound biosynthetic process	4.65912	5.57802
regulation of anatomical structure morphogenesis	1.19132	0.791429
Golgi vesicle transport	0.27129	0.546051
tryptophan metabolic process	0.589762	0.324866
indolalkylamine metabolic process	0.589762	0.324866
translational elongation	0.165133	0.39053
adenylate cyclase-inhibiting G-protein coupled receptor signaling pathway	0.129748	0.0276482
nucleoside phosphate biosynthetic process	1.65133	1.18196
cone photoresponse recovery	0.106157	0.0172801
ATP hydrolysis coupled cation transmembrane transport	0.460014	0.231553
ATP hydrolysis coupled ion transmembrane transport	0.460014	0.231553
ATP hydrolysis coupled proton transport	0.460014	0.231553
energy coupled proton transmembrane transport, against electrochemical gradient	0.460014	0.231553
protein localization to membrane	0.153338	0.37325
multi-organism process	0.224109	0.476931
heterocycle biosynthetic process	8.1741	9.3278
pyrimidine ribonucleoside triphosphate metabolic process	0.0353857	0.183169
pyrimidine ribonucleoside triphosphate biosynthetic process	0.0353857	0.183169
pyrimidine nucleoside triphosphate biosynthetic process	0.0353857	0.183169
enzyme linked receptor protein signaling pathway	1.4744	2.01486
small molecule metabolic process	12.1373	10.8588
sodium ion transmembrane transport	0.460014	0.23501
pyrimidine nucleoside triphosphate metabolic process	0.0471809	0.200449
determination of ventral identity	0.0235905	0.155521
protein activation cascade	0.153338	0.0414723
regulation of neurogenesis	0.707714	0.421635
peptidyl-amino acid modification	1.71031	2.27752
mitotic nuclear division	0.283086	0.552964
blood coagulation	0.377448	0.176257
hemostasis	0.377448	0.176257
neurotransmitter biosynthetic process	0.0943619	0.0138241
regulation of transcription, DNA-templated	5.06016	5.96855
DNA conformation change	0.2477	0.497667
macromolecule methylation	0.436424	0.753413
regulation of cellular component organization	2.27648	1.73838
cellular process	54.0694	56.0083
cellular response to endogenous stimulus	1.09696	1.55867
mitotic cell cycle	0.589762	0.940038
RNA catabolic process	0.165133	0.380162
regulation of translational elongation	0.165133	0.376706
methylation	0.872847	1.28564
tRNA processing	0.259495	0.514947
regulation of programmed cell death	0.76669	1.15777
regulation of nucleic acid-templated transcription	5.07195	5.96855
mRNA catabolic process	0.106157	0.293762
'de novo' protein folding	0	0.0898566
erythrose 4-phosphate/phosphoenolpyruvate family amino acid biosynthetic process	0.294881	0.124417
tyrosine biosynthetic process	0.294881	0.124417
indolalkylamine biosynthetic process	0.294881	0.124417
histone phosphorylation	0	0.0898566
aromatic amino acid family biosynthetic process, prephenate pathway	0.294881	0.124417
L-phenylalanine biosynthetic process	0.294881	0.124417
aromatic amino acid family biosynthetic process	0.294881	0.124417
response to external stimulus	2.25289	1.72456
tryptophan biosynthetic process	0.294881	0.124417
anterior/posterior pattern specification	0.483605	0.805253
aromatic compound biosynthetic process	8.07974	9.17574
determination of dorsal/ventral asymmetry	0.0707714	0.231553
DNA duplex unwinding	0.0707714	0.231553
cellular lipid metabolic process	2.44161	3.08277
gamma-aminobutyric acid metabolic process	0.0825666	0.0103681
regulation of neuronal synaptic plasticity	0.0825666	0.0103681
negative regulation of programmed cell death	0.2477	0.490755
DNA geometric change	0.0707714	0.23501
regulation of synapse structure or activity	0.141543	0.0380162
regulation of RNA biosynthetic process	5.08375	5.97201
glycolipid metabolic process	0.27129	0.525315
liposaccharide metabolic process	0.27129	0.525315
dicarboxylic acid transport	0.27129	0.114049
endodermal cell fate commitment	0.0117952	0.117505
endodermal cell fate specification	0.0117952	0.117505
nucleotide-sugar biosynthetic process	0.0117952	0.117505
organic cyclic compound biosynthetic process	8.46898	9.57318
regulation of neuron death	0.0117952	0.120961
positive regulation of BMP signaling pathway	0.0117952	0.120961
regulation of vasculature development	0.471809	0.25229
mitochondrion organization	0.200519	0.421635
RNA localization	0.117952	0.300674
antigen processing and presentation	0.117952	0.300674
embryonic morphogenesis	1.99339	2.57128
cellular component organization	8.64591	9.73907
positive regulation of synaptic transmission	0.0707714	0.00691204
phototransduction, visible light	0.0707714	0.00691204
regulation of apoptotic process	0.76669	1.14049
organelle fission	0.389243	0.67738
mitotic cell cycle phase transition	0.0943619	0.266114
endodermal cell differentiation	0.0235905	0.138241
anterior lateral line system development	0.129748	0.0345602
male gamete generation	0.0235905	0.141697
purine ribonucleoside triphosphate biosynthetic process	0.401038	0.207361
purine nucleoside triphosphate biosynthetic process	0.401038	0.207361
spermatogenesis	0.0235905	0.141697
adenylate cyclase-inhibiting G-protein coupled glutamate receptor signaling pathway	0.0589762	0.00345602
paranodal junction assembly	0.0589762	0.00345602
synapse maturation	0.0943619	0.0172801
ribonucleoside monophosphate biosynthetic process	0.754895	0.473475
NADP metabolic process	0.719509	0.445827
RNA transport	0.117952	0.293762
nucleic acid transport	0.117952	0.293762
cellular response to growth factor stimulus	0.566171	0.888198
establishment of RNA localization	0.117952	0.293762
response to growth factor	0.566171	0.888198
covalent chromatin modification	0.507195	0.815621
regulation of neuron apoptotic process	0.0117952	0.110593
regulation of cell fate specification	0.0117952	0.110593
regulation of cell fate commitment	0.0117952	0.110593
hexose metabolic process	1.36825	0.98151
RNA capping	0.0117952	0.114049
7-methylguanosine RNA capping	0.0117952	0.114049
regulation of cell death	0.825666	1.2027
protein modification by small protein removal	0.318471	0.5737
regulation of BMP signaling pathway	0.106157	0.276482
cell death	1.2385	1.68654
purine nucleoside biosynthetic process	0.731305	0.463107
purine ribonucleoside biosynthetic process	0.731305	0.463107
transforming growth factor beta receptor signaling pathway	0.0471809	0.179713
cellular response to transforming growth factor beta stimulus	0.0471809	0.179713
response to transforming growth factor beta	0.0471809	0.179713
transcription initiation from RNA polymerase II promoter	0.0471809	0.179713
glucose 6-phosphate metabolic process	0.695919	0.435459
histone modification	0.4954	0.798341
regulation of cell growth	0.566171	0.331778
neutral amino acid transport	0.165133	0.0552964
skeletal myofibril assembly	0.106157	0.0241922
negative regulation of cell death	0.283086	0.525315
antigen processing and presentation of peptide antigen	0.0707714	0.221185
antigen processing and presentation of peptide antigen via MHC class I	0.0707714	0.221185
gland development	0.601557	0.922758
response to endogenous stimulus	1.2385	1.67963
immune response	0.684124	1.02644
negative regulation of apoptotic process	0.2477	0.473475
regulation of vesicle-mediated transport	0.424628	0.228097
regulation of angiogenesis	0.424628	0.228097
epithelial to mesenchymal transition	0.0235905	0.131329
transcription from RNA polymerase II promoter	1.46261	1.93192
monoamine transport	0.0825666	0.0138241
cellular carbohydrate catabolic process	0.117952	0.0311042
telomere organization	0.0235905	0.134785
