# Supplementary material for: Unravelling paralogous gene expression dynamics during three-spined stickleback embryogenesis
Source: Sci Rep. 2019 Mar 6;9:3752. doi: 10.1038/s41598-019-40127-2 (PMC6403355; doi:10.1038/s41598-019-40127-2)
Supplement: Supplementary file 3 — Table S4 [file 41598_2019_40127_MOESM3_ESM.xlsx]

## Sheet: Title Page
Unravelling paralogous gene expression dynamics during three-spined stickleback embryogenesis
Kaitetzidou Elisavet1,2, Katsiadaki Ioanna3, Lagnel Jacques2,4, Antonopoulou Efthimia1, Sarropoulou Elena2*
1Department of Zoology, School of Biology, Faculty of Sciences, Aristotle University of Thessaloniki, Greece.
2Institute for Marine Biology, Biotechnology and Aquaculture, Hellenic Centre for Marine Research, Greece.
3Centre for Environment, Fisheries and Aquaculture Science (Cefas), Weymouth, UK.
4Institut National de la Recherche Agronomique (INRA), Génétique et Amélioration des Fruits et Légumes (GALF), Allée des Chênes, Montfavet Cedex, France.
*Correspondence to sarris@hcmr.gr

## Sheet: DataSet S4
The unique GO terms of all levels of the 4 further studied modules (modules 1, 2, 3 and 4), resulted after Venn diagram.
unique GO terms of module_1	over/under	GO_level	unique GO terms of module_2	over/under	GO_level	unique GO terms of module_3	over/under	GO_level	unique GO terms of module_4	over/under	GO_level
alpha-amino acid metabolic process	OVER	5	adrenal gland development	OVER	5	10-formyltetrahydrofolate metabolic process	OVER	7	7-methylguanosine RNA capping	UNDER	8
attachment of spindle microtubules to kinetochore	OVER	4	angioblast cell migration	OVER	5	appendage morphogenesis	OVER	4	actomyosin structure organization	OVER	6
carbohydrate derivative transport	OVER	5	anterior head development	OVER	5	atrial cardiac muscle cell development	OVER	7	adenylate cyclase-inhibiting G-protein coupled glutamate receptor signaling pathway	OVER	6
carbohydrate homeostasis	OVER	6	BMP signaling pathway involved in determination of left/right symmetry	OVER	7	axon development	OVER	6	adenylate cyclase-inhibiting G-protein coupled receptor signaling pathway	OVER	7
carbohydrate phosphorylation	OVER	5	BMP signaling pathway involved in heart development	OVER	5	axon guidance	OVER	6	adenylate cyclase-modulating G-protein coupled receptor signaling pathway	OVER	6
cell cycle G2/M phase transition	OVER	5	BMP signaling pathway involved in heart jogging	OVER	6	axonogenesis	OVER	7	ADP metabolic process	OVER	8
cell cycle phase transition	OVER	4	brain development	OVER	4	blood vessel morphogenesis	OVER	4	ammonium transport	OVER	6
cell proliferation	UNDER	3	brain morphogenesis	OVER	5	branching involved in blood vessel morphogenesis	OVER	5	anion homeostasis	OVER	7
cellular amino acid metabolic process	OVER	4	brain segmentation	OVER	5	branching morphogenesis of an epithelial tube	OVER	5	anterior lateral line development	OVER	5
centromere complex assembly	OVER	6	camera-type eye morphogenesis	OVER	7	carbohydrate metabolic process	OVER	4	anterior lateral line system development	OVER	7
coenzyme biosynthetic process	UNDER	6	cell fate commitment	OVER	5	cardiac cell development	OVER	5	antigen processing and presentation	UNDER	3
cofactor biosynthetic process	UNDER	5	cell fate specification	OVER	5	cardiac muscle cell differentiation	OVER	6	antigen processing and presentation of peptide antigen	UNDER	4
cytoplasmic mRNA processing body assembly	OVER	6	cell migration involved in sprouting angiogenesis	OVER	6	cardiocyte differentiation	OVER	5	antigen processing and presentation of peptide antigen via MHC class I	UNDER	5
defense response to other organism	UNDER	5	cell surface receptor signaling pathway involved in heart development	OVER	5	cell migration	OVER	4	aromatic amino acid family biosynthetic process	OVER	6
determination of liver left/right asymmetry	OVER	6	cellular macromolecular complex assembly	OVER	6	cell morphogenesis	OVER	5	aromatic amino acid family biosynthetic process, prephenate pathway	OVER	7
determination of pancreatic left/right asymmetry	OVER	5	cellular response to stimulus	UNDER	3	cell morphogenesis involved in differentiation	OVER	5	ATP biosynthetic process	OVER	9
endomembrane system organization	OVER	4	central nervous system development	OVER	5	cell morphogenesis involved in neuron differentiation	OVER	6	ATP generation from ADP	OVER	5
G2/M transition of mitotic cell cycle	OVER	6	central nervous system segmentation	OVER	6	cell motility	OVER	3	ATP hydrolysis coupled cation transmembrane transport	OVER	8
glucose homeostasis	OVER	7	ceramide metabolic process	OVER	6	cell part morphogenesis	OVER	5	ATP hydrolysis coupled ion transmembrane transport	OVER	7
glycerolipid metabolic process	OVER	5	chromatin assembly	OVER	5	cell projection morphogenesis	OVER	5	ATP hydrolysis coupled proton transport	OVER	9
glycerophospholipid metabolic process	OVER	6	chromatin assembly or disassembly	OVER	5	cell surface receptor signaling pathway	OVER	4	ATP hydrolysis coupled transmembrane transport	OVER	6
hair cycle	OVER	5	chromosome segregation	OVER	4	cell surface receptor signaling pathway involved in cell-cell signaling	OVER	5	ATP synthesis coupled electron transport	OVER	6
hair cycle process	OVER	5	cranial skeletal system development	OVER	4	cellular component morphogenesis	OVER	4	ATP synthesis coupled proton transport	OVER	9
hair follicle development	OVER	4	'de novo' pyrimidine nucleobase biosynthetic process	OVER	7	cellular hormone metabolic process	OVER	4	behavior	OVER	2
intracellular signal transduction	OVER	4	detection of light stimulus involved in sensory perception	OVER	5	cellular modified amino acid metabolic process	OVER	4	blood coagulation	OVER	5
lactate metabolic process	OVER	5	detection of light stimulus involved in visual perception	OVER	6	cellular response to chemical stimulus	OVER	4	BMP signaling pathway	UNDER	6
lipid modification	OVER	5	determination of heart left/right asymmetry	OVER	5	cellular response to organic substance	OVER	5	calcium ion regulated exocytosis	OVER	7
lipid phosphorylation	OVER	6	developmental induction	OVER	3	cellular response to vascular endothelial growth factor stimulus	OVER	7	calcium ion transmembrane transport	OVER	9
magnesium ion transmembrane transport	OVER	9	digestive system development	OVER	5	chemotaxis	OVER	4	calcium ion transport	OVER	9
magnesium ion transport	OVER	9	digestive tract development	OVER	4	'de novo' IMP biosynthetic process	OVER	10	calcium ion-regulated exocytosis of neurotransmitter	OVER	4
membrane protein proteolysis	OVER	6	digestive tract morphogenesis	OVER	5	dicarboxylic acid biosynthetic process	OVER	7	carbohydrate biosynthetic process	OVER	5
metaphase plate congression	OVER	5	DNA packaging	OVER	7	dicarboxylic acid metabolic process	OVER	7	carbohydrate catabolic process	OVER	5
methylglyoxal catabolic process	OVER	6	ectoderm development	OVER	5	dorsal root ganglion development	OVER	6	carboxylic acid transport	OVER	6
methylglyoxal catabolic process to D-lactate via S-lactoyl-glutathione	OVER	7	ectodermal placode development	OVER	4	endocrine pancreas development	OVER	4	cellular carbohydrate catabolic process	OVER	5
methylglyoxal catabolic process to lactate	OVER	6	ectodermal placode formation	OVER	4	endothelin receptor signaling pathway	OVER	5	cellular response to BMP stimulus	UNDER	5
methylglyoxal metabolic process	OVER	5	embryonic cranial skeleton morphogenesis	OVER	5	estrogen biosynthetic process	OVER	5	cellular response to DNA damage stimulus	UNDER	5
mitotic cell cycle checkpoint	OVER	4	embryonic heart tube development	OVER	5	fatty acid biosynthetic process	OVER	6	cellular response to endogenous stimulus	UNDER	4
mitotic DNA integrity checkpoint	OVER	5	embryonic heart tube morphogenesis	OVER	5	fatty acid metabolic process	OVER	5	cellular response to stress	UNDER	4
mitotic G2 DNA damage checkpoint	OVER	6	embryonic organ development	OVER	4	fin morphogenesis	OVER	5	cellular response to transforming growth factor beta stimulus	UNDER	5
mitotic G2/M transition checkpoint	OVER	5	embryonic organ morphogenesis	OVER	5	folic acid biosynthetic process	OVER	6	coagulation	OVER	4
mitotic metaphase plate congression	OVER	5	embryonic skeletal system development	OVER	6	folic acid metabolic process	OVER	6	cone photoresponse recovery	OVER	6
molting cycle	OVER	4	embryonic skeletal system morphogenesis	OVER	6	folic acid-containing compound biosynthetic process	OVER	6	CTP biosynthetic process	UNDER	9
molting cycle process	OVER	4	embryonic viscerocranium morphogenesis	OVER	5	folic acid-containing compound metabolic process	OVER	5	CTP metabolic process	UNDER	8
muscle organ development	UNDER	5	epiboly involved in gastrulation with mouth forming second	OVER	5	gas transport	OVER	5	cyclic nucleotide biosynthetic process	OVER	7
negative regulation of cell cycle G2/M phase transition	OVER	6	epithelial cell development	OVER	5	GDP-mannose biosynthetic process	OVER	7	cyclic nucleotide metabolic process	OVER	7
negative regulation of cell cycle phase transition	OVER	5	establishment of ribosome localization	OVER	5	GDP-mannose metabolic process	OVER	6	'de novo' protein folding	UNDER	4
negative regulation of cell cycle process	OVER	4	fin development	OVER	5	glial cell migration	OVER	5	detection of light stimulus	OVER	5
negative regulation of developmental process	UNDER	3	gastrulation with mouth forming second	OVER	6	glomerular capillary formation	OVER	5	determination of ventral identity	UNDER	7
negative regulation of G2/M transition of mitotic cell cycle	OVER	7	glutamine metabolic process	OVER	7	glomerular filtration	OVER	6	dicarboxylic acid transport	OVER	7
negative regulation of mitotic cell cycle phase transition	OVER	6	head development	OVER	4	glomerulus morphogenesis	OVER	4	divalent inorganic cation transport	OVER	7
negative regulation of multicellular organismal process	UNDER	3	heart field specification	OVER	6	glomerulus vasculature development	OVER	5	divalent metal ion transport	OVER	8
obsolete urea cycle intermediate metabolic process	OVER	8	heart looping	OVER	6	glomerulus vasculature morphogenesis	OVER	5	DNA biosynthetic process	UNDER	6
organonitrogen compound metabolic process	OVER	4	heart valve development	OVER	4	glycerol-3-phosphate catabolic process	OVER	6	DNA duplex unwinding	UNDER	8
peptidyl-tyrosine sulfation	OVER	7	hematopoietic progenitor cell differentiation	OVER	6	hormone biosynthetic process	OVER	4	DNA geometric change	UNDER	7
phosphate-containing compound metabolic process	OVER	5	hematopoietic stem cell differentiation	OVER	6	hormone metabolic process	OVER	3	DNA metabolic process	UNDER	5
phosphatidylinositol metabolic process	OVER	7	hepaticobiliary system process	OVER	4	IMP biosynthetic process	OVER	9	DNA recombination	UNDER	6
phosphatidylinositol phosphorylation	OVER	7	hindbrain development	OVER	4	IMP metabolic process	OVER	8	DNA repair	UNDER	6
phosphatidylinositol-mediated signaling	OVER	6	histone arginine methylation	OVER	7	isoprenoid metabolic process	OVER	5	DNA-dependent DNA replication	UNDER	7
phospholipid metabolic process	OVER	5	histone H4-R3 methylation	OVER	8	kidney vasculature development	OVER	5	DNA-templated transcription, initiation	UNDER	7
phosphorus metabolic process	OVER	4	histone methylation	OVER	6	kidney vasculature morphogenesis	OVER	4	embryonic pattern specification	UNDER	5
phosphorylation	OVER	6	hypochlorous acid biosynthetic process	OVER	5	leukocyte migration	OVER	3	energy coupled proton transmembrane transport, against electrochemical gradient	OVER	8
piRNA metabolic process	OVER	7	hypochlorous acid metabolic process	OVER	5	localization of cell	OVER	3	energy coupled proton transport, down electrochemical gradient	OVER	8
prenylcysteine catabolic process	OVER	6	hypochord development	OVER	5	locomotion	OVER	2	energy derivation by oxidation of organic compounds	OVER	4
prenylcysteine metabolic process	OVER	5	lens fiber cell development	OVER	6	mannose metabolic process	OVER	7	epithelial to mesenchymal transition	UNDER	7
protein import	OVER	5	lens fiber cell morphogenesis	OVER	5	membrane docking	UNDER	4	erythrose 4-phosphate/phosphoenolpyruvate family amino acid biosynthetic process	OVER	7
protein phosphorylation	OVER	7	lens morphogenesis in camera-type eye	OVER	4	membrane organization	UNDER	4	establishment of protein localization to membrane	UNDER	5
protein sulfation	OVER	6	locus ceruleus development	OVER	5	mesoderm migration involved in gastrulation	OVER	5	establishment of protein localization to organelle	UNDER	5
protein-DNA complex assembly	OVER	6	maturation of 5.8S rRNA	OVER	7	mesodermal cell migration	OVER	6	establishment of RNA localization	UNDER	4
protein-DNA complex subunit organization	OVER	5	maturation of 5.8S rRNA from tricistronic rRNA transcript (SSU-rRNA, 5.8S rRNA, LSU-rRNA)	OVER	8	monosaccharide metabolic process	OVER	5	establishment of synaptic vesicle localization	OVER	6
regulation of blood vessel diameter	UNDER	7	maturation of LSU-rRNA	OVER	6	motor neuron axon guidance	OVER	7	fluid transport	OVER	5
regulation of blood vessel size	UNDER	6	maturation of LSU-rRNA from tricistronic rRNA transcript (SSU-rRNA, 5.8S rRNA, LSU-rRNA)	OVER	7	movement of cell or subcellular component	OVER	4	fructose 6-phosphate metabolic process	OVER	5
regulation of BMP signaling pathway involved in heart jogging	OVER	6	maturation of SSU-rRNA	OVER	6	myeloid leukocyte migration	OVER	4	gamete generation	UNDER	4
regulation of cell cycle G2/M phase transition	OVER	6	maturation of SSU-rRNA from tricistronic rRNA transcript (SSU-rRNA, 5.8S rRNA, LSU-rRNA)	OVER	7	N-acetylglucosamine metabolic process	OVER	7	gamma-aminobutyric acid metabolic process	OVER	5
regulation of G2/M transition of mitotic cell cycle	OVER	7	megakaryocyte development	OVER	6	negative regulation of biosynthetic process	UNDER	4	glucose 6-phosphate metabolic process	OVER	5
regulation of heart morphogenesis	OVER	6	megakaryocyte differentiation	OVER	7	negative regulation of cellular biosynthetic process	UNDER	5	glycolipid metabolic process	UNDER	6
regulation of lipid kinase activity	OVER	6	mesodermal cell differentiation	OVER	6	negative regulation of cellular macromolecule biosynthetic process	UNDER	6	glycolytic process	OVER	6
regulation of phosphatidylinositol 3-kinase activity	OVER	7	mesodermal cell fate commitment	OVER	6	negative regulation of endopeptidase activity	OVER	8	glycolytic process through fructose-6-phosphate	OVER	7
regulation of phospholipid metabolic process	OVER	6	mesodermal cell fate specification	OVER	6	negative regulation of gene expression	UNDER	5	G-protein coupled glutamate receptor signaling pathway	OVER	5
regulation of tube diameter	UNDER	6	metencephalon development	OVER	4	negative regulation of hydrolase activity	OVER	6	hemostasis	OVER	5
regulation of tube size	UNDER	5	microglia development	OVER	6	negative regulation of macromolecule biosynthetic process	UNDER	5	histone phosphorylation	UNDER	7
serine family amino acid metabolic process	OVER	6	microglia differentiation	OVER	6	negative regulation of nitrogen compound metabolic process	UNDER	4	indolalkylamine biosynthetic process	OVER	7
small GTPase mediated signal transduction	OVER	5	mRNA polyadenylation	OVER	7	negative regulation of peptidase activity	OVER	7	indolalkylamine metabolic process	OVER	6
sulfation	OVER	5	mRNA splice site selection	OVER	6	neuron projection guidance	OVER	5	indole-containing compound biosynthetic process	OVER	6
vascular process in circulatory system	UNDER	5	myotube differentiation	OVER	7	neuron projection morphogenesis	OVER	6	liposaccharide metabolic process	UNDER	5
			negative regulation of cell differentiation	OVER	4	nitrogen compound transport	UNDER	5	locomotory behavior	OVER	3
			negative regulation of cell fate commitment	OVER	5	nucleobase biosynthetic process	OVER	5	L-phenylalanine biosynthetic process	OVER	7
			negative regulation of cell fate specification	OVER	6	nucleotide-sugar metabolic process	OVER	5	male gamete generation	UNDER	5
			negative regulation of DNA damage response, signal transduction by p53 class mediator	OVER	5	organophosphate catabolic process	OVER	5	mesenchyme migration	OVER	5
			negative regulation of DNA-templated transcription, elongation	OVER	7	oxygen transport	OVER	6	mitochondrial ATP synthesis coupled electron transport	OVER	7
			negative regulation of embryonic development	OVER	4	pectoral fin morphogenesis	OVER	6	mitochondrial electron transport, cytochrome c to oxygen	OVER	6
			negative regulation of endodermal cell differentiation	OVER	5	peptidyl-tyrosine modification	OVER	8	modulation of synaptic transmission	OVER	4
			negative regulation of endodermal cell fate specification	OVER	6	peptidyl-tyrosine phosphorylation	OVER	8	monoamine transport	OVER	5
			negative regulation of gastrulation	OVER	5	pigment biosynthetic process	OVER	5	mRNA catabolic process	UNDER	7
			negative regulation of response to DNA damage stimulus	OVER	4	pigment metabolic process	OVER	4	multicellular organism reproduction	UNDER	3
			negative regulation of transcription elongation from RNA polymerase II promoter	OVER	8	platelet-derived growth factor receptor signaling pathway	OVER	7	multicellular organismal reproductive process	UNDER	3
			neural nucleus development	OVER	4	platelet-derived growth factor receptor-alpha signaling pathway	OVER	8	multi-organism process	UNDER	2
			neuron migration	OVER	5	protein dephosphorylation	UNDER	7	multi-organism reproductive process	UNDER	3
			notochord development	OVER	5	pteridine-containing compound biosynthetic process	OVER	6	NADP metabolic process	OVER	8
			notochord formation	OVER	4	pteridine-containing compound metabolic process	OVER	5	negative regulation of apoptotic process	UNDER	6
			notochord morphogenesis	OVER	6	purine nucleobase biosynthetic process	OVER	6	negative regulation of cell death	UNDER	4
			nuclear-transcribed mRNA catabolic process, nonsense-mediated decay	OVER	9	quinolinate metabolic process	OVER	6	negative regulation of programmed cell death	UNDER	5
			optokinetic behavior	OVER	5	regulation of blood pressure	OVER	4	neuron-neuron synaptic transmission	OVER	9
			organic hydroxy compound biosynthetic process	UNDER	5	regulation of cellular process	OVER	3	neurotransmitter biosynthetic process	OVER	5
			pancreas development	OVER	4	regulation of hormone levels	OVER	4	neurotransmitter secretion	OVER	3
			peptidyl-arginine methylation	OVER	6	regulation of peptidase activity	OVER	6	neutral amino acid transport	OVER	7
			peptidyl-arginine modification	OVER	8	regulation of proteolysis	OVER	6	nicotinamide nucleotide metabolic process	OVER	7
			peptidyl-arginine N-methylation	OVER	7	renal system vasculature development	OVER	6	nuclear transport	UNDER	5
			pons development	OVER	4	renal system vasculature morphogenesis	OVER	4	nucleic acid phosphodiester bond hydrolysis	UNDER	6
			positive regulation of canonical Wnt signaling pathway	OVER	6	response to organic substance	OVER	4	nucleic acid transport	UNDER	7
			positive regulation of DNA-templated transcription, elongation	OVER	7	retinal metabolic process	OVER	5	nucleobase-containing compound transport	UNDER	6
			positive regulation of pathway-restricted SMAD protein phosphorylation	OVER	6	retinoid metabolic process	OVER	8	nucleocytoplasmic transport	UNDER	6
			positive regulation of protein complex disassembly	OVER	5	rhombomere 4 development	OVER	5	nucleoside diphosphate metabolic process	OVER	6
			positive regulation of transcription of Notch receptor target	OVER	6	rhombomere 4 morphogenesis	OVER	5	nucleoside diphosphate phosphorylation	OVER	7
			positive regulation of translational elongation	OVER	7	selective angioblast sprouting	OVER	4	nucleoside phosphate biosynthetic process	OVER	5
			positive regulation of translational termination	OVER	6	single-organism carbohydrate metabolic process	OVER	4	nucleotide biosynthetic process	OVER	6
			post-anal tail morphogenesis	OVER	4	single-organism membrane organization	UNDER	4	nucleotide phosphorylation	OVER	7
			protein alkylation	OVER	7	sprouting angiogenesis	OVER	5	nucleotide-sugar biosynthetic process	UNDER	6
			protein localization to adherens junction	OVER	6	synaptic vesicle recycling	OVER	6	organic hydroxy compound transport	OVER	5
			protein localization to cell junction	OVER	5	taxis	OVER	3	organophosphate metabolic process	OVER	4
			protein methylation	OVER	5	terpenoid metabolic process	OVER	6	oxidoreduction coenzyme metabolic process	OVER	6
			proteolysis	UNDER	5	tetrahydrobiopterin biosynthetic process	OVER	7	paranodal junction assembly	OVER	5
			pseudouridine synthesis	OVER	7	tetrahydrobiopterin metabolic process	OVER	6	peptidyl-amino acid modification	UNDER	7
			pyrimidine nucleobase biosynthetic process	OVER	6	tetrahydrofolate metabolic process	OVER	6	phototransduction	OVER	4
			pyrimidine nucleobase metabolic process	OVER	6	tissue migration	OVER	4	phototransduction, visible light	OVER	5
			pyrimidine-containing compound metabolic process	OVER	5	transmembrane receptor protein tyrosine kinase signaling pathway	OVER	6	positive regulation of BMP signaling pathway	UNDER	6
			regulation of anatomical structure size	UNDER	4	vascular endothelial growth factor receptor signaling pathway	OVER	7	positive regulation of synaptic transmission	OVER	4
			regulation of anterior head development	OVER	4	vascular endothelial growth factor signaling pathway	OVER	7	positive regulation of transmembrane receptor protein serine/threonine kinase signaling pathway	UNDER	5
			regulation of cellular response to insulin stimulus	OVER	4	venous blood vessel development	OVER	5	presynaptic process involved in chemical synaptic transmission	OVER	2
			regulation of embryonic development	OVER	5	venous endothelial cell migration involved in lymph vessel development	OVER	5	protein activation cascade	OVER	3
			regulation of endodermal cell differentiation	OVER	5	vesicle-mediated transport	UNDER	5	protein localization to membrane	UNDER	6
			regulation of endodermal cell fate specification	OVER	6	xenobiotic catabolic process	OVER	5	protein modification by small protein removal	UNDER	6
			regulation of gastrulation	OVER	5				protein-chromophore linkage	OVER	7
			regulation of insulin receptor signaling pathway	OVER	5				purine nucleoside diphosphate metabolic process	OVER	7
			regulation of muscle cell differentiation	OVER	5				purine nucleoside triphosphate biosynthetic process	OVER	7
			regulation of muscle tissue development	OVER	4				purine ribonucleoside diphosphate metabolic process	OVER	8
			regulation of myotube differentiation	OVER	7				purine ribonucleoside triphosphate biosynthetic process	OVER	8
			regulation of organ growth	OVER	4				pyridine nucleotide metabolic process	OVER	6
			regulation of organelle assembly	OVER	4				pyridine-containing compound metabolic process	OVER	5
			regulation of pathway-restricted SMAD protein phosphorylation	OVER	6				pyrimidine nucleoside triphosphate biosynthetic process	UNDER	7
			regulation of skeletal muscle fiber development	OVER	6				pyrimidine nucleoside triphosphate metabolic process	UNDER	7
			regulation of skeletal muscle tissue development	OVER	6				pyrimidine ribonucleoside triphosphate biosynthetic process	UNDER	8
			regulation of striated muscle cell differentiation	OVER	6				pyrimidine ribonucleoside triphosphate metabolic process	UNDER	8
			regulation of striated muscle tissue development	OVER	5				pyruvate metabolic process	OVER	8
			regulation of transcription from RNA polymerase II promoter involved in heart development	OVER	5				regulated exocytosis	OVER	6
			retinal ganglion cell axon guidance	OVER	7				regulation of anatomical structure morphogenesis	OVER	4
			retinoic acid receptor signaling pathway	OVER	5				regulation of angiogenesis	OVER	5
			ribosomal large subunit assembly	OVER	6				regulation of apoptotic process	UNDER	6
			ribosomal large subunit export from nucleus	OVER	7				regulation of BMP signaling pathway	UNDER	5
			ribosomal small subunit biogenesis	OVER	5				regulation of calcium ion-dependent exocytosis	OVER	7
			ribosomal subunit export from nucleus	OVER	6				regulation of cell death	UNDER	4
			ribosome assembly	OVER	6				regulation of cell growth	OVER	4
			ribosome localization	OVER	5				regulation of cell morphogenesis	OVER	5
			RNA methylation	OVER	5				regulation of cellular component organization	OVER	4
			RNA polyadenylation	OVER	6				regulation of exocytosis	OVER	5
			rRNA base methylation	OVER	7				regulation of nervous system development	OVER	5
			rRNA methylation	OVER	6				regulation of neurogenesis	OVER	6
			rRNA modification	OVER	7				regulation of neuron apoptotic process	UNDER	6
			rRNA pseudouridine synthesis	OVER	8				regulation of neuron death	UNDER	5
			rRNA-containing ribonucleoprotein complex export from nucleus	OVER	6				regulation of neuron differentiation	OVER	7
			sensory organ development	OVER	4				regulation of neuronal synaptic plasticity	OVER	5
			sensory organ morphogenesis	OVER	5				regulation of programmed cell death	UNDER	5
			single-organism behavior	OVER	3				regulation of protein activation cascade	OVER	4
			single-organism metabolic process	UNDER	3				regulation of regulated secretory pathway	OVER	6
			skeletal system development	OVER	5				regulation of secretion	OVER	5
			skeletal system morphogenesis	OVER	5				regulation of secretion by cell	OVER	4
			SMAD protein signal transduction	OVER	4				regulation of synapse structure or activity	OVER	4
			snRNA modification	OVER	7				regulation of synaptic plasticity	OVER	4
			snRNA pseudouridine synthesis	OVER	8				regulation of synaptic transmission, glutamatergic	OVER	5
			specification of animal organ identity	OVER	5				regulation of translational elongation	UNDER	7
			Spemann organizer formation	OVER	4				regulation of transmembrane receptor protein serine/threonine kinase signaling pathway	UNDER	5
			sphingolipid metabolic process	OVER	5				regulation of vasculature development	OVER	5
			spinal cord anterior/posterior patterning	OVER	7				regulation of vesicle-mediated transport	OVER	4
			spinal cord patterning	OVER	6				reproduction	UNDER	2
			spinal cord radial glial cell differentiation	OVER	7				reproductive process	UNDER	2
			spliceosomal complex assembly	OVER	6				response to abiotic stimulus	OVER	3
			stem cell differentiation	OVER	6				response to BMP	UNDER	4
			steroid biosynthetic process	UNDER	6				response to endogenous stimulus	UNDER	3
			steroid metabolic process	UNDER	5				response to radiation	OVER	4
			translational frameshifting	OVER	7				response to transforming growth factor beta	UNDER	4
			tRNA methylation	OVER	6				ribonucleoside diphosphate metabolic process	OVER	7
			tRNA modification	OVER	7				ribonucleoside monophosphate biosynthetic process	OVER	7
			tube formation	OVER	4				ribonucleotide biosynthetic process	OVER	7
			tube morphogenesis	OVER	4				ribose phosphate biosynthetic process	OVER	6
			visual behavior	OVER	4				RNA capping	UNDER	7
			water-soluble vitamin metabolic process	UNDER	6				RNA catabolic process	UNDER	6
									RNA localization	UNDER	4
									RNA phosphodiester bond hydrolysis	UNDER	6
									RNA transport	UNDER	5
									sarcomere organization	OVER	6
									sexual reproduction	UNDER	3
									signal release from synapse	OVER	6
									single organism reproductive process	UNDER	3
									single-organism carbohydrate catabolic process	OVER	5
									single-organism catabolic process	OVER	4
									single-organism cellular process	OVER	3
									skeletal myofibril assembly	OVER	6
									sodium ion transmembrane transport	OVER	9
									spermatogenesis	UNDER	6
									synapse maturation	OVER	5
									synaptic transmission, glutamatergic	OVER	10
									synaptic vesicle cycle	OVER	5
									synaptic vesicle exocytosis	OVER	3
									synaptic vesicle localization	OVER	6
									synaptic vesicle transport	OVER	6
									telomere maintenance	UNDER	6
									telomere organization	UNDER	6
									transcription from RNA polymerase II promoter	UNDER	7
									transcription initiation from RNA polymerase II promoter	UNDER	8
									transforming growth factor beta receptor signaling pathway	UNDER	6
									translational elongation	UNDER	6
									tRNA metabolic process	UNDER	7
									tryptophan biosynthetic process	OVER	7
									tryptophan metabolic process	OVER	6
									tyrosine biosynthetic process	OVER	7
									vesicle-mediated transport in synapse	OVER	6
