# Supplementary material for: Unravelling paralogous gene expression dynamics during three-spined stickleback embryogenesis
Source: Sci Rep. 2019 Mar 6;9:3752. doi: 10.1038/s41598-019-40127-2 (PMC6403355; doi:10.1038/s41598-019-40127-2)
Supplement: Supplementary file 4 — Table S5 [file 41598_2019_40127_MOESM4_ESM.xlsx]

## Sheet: Title Page
Unravelling paralogous gene expression dynamics during three-spined stickleback embryogenesis
Kaitetzidou Elisavet1,2, Katsiadaki Ioanna3, Lagnel Jacques2,4, Antonopoulou Efthimia1, Sarropoulou Elena2*
1Department of Zoology, School of Biology, Faculty of Sciences, Aristotle University of Thessaloniki, Greece.
2Institute for Marine Biology, Biotechnology and Aquaculture, Hellenic Centre for Marine Research, Greece.
3Centre for Environment, Fisheries and Aquaculture Science (Cefas), Weymouth, UK.
4Institut National de la Recherche Agronomique (INRA), Génétique et Amélioration des Fruits et Légumes (GALF), Allée des Chênes, Montfavet Cedex, France.
*Correspondence to sarris@hcmr.gr

## Sheet: DataSet T5-Ensembl
a/a	Transcript Id	Gene Description obtained by blastx search against NCBI nr Database	Chromosome number	Last common ancestor
1	TRINITY_DN49027_c0_g49027_i1, TRINITY_DN49028_c0_g49028_i1	14-3-3 beta alpha-1-like	XII	Euteleosteomorpha
2	TRINITY_DN67162_c0_g67162_i1, TRINITY_DN67163_c0_g67163_i1	14-3-3 beta alpha-1-like	XV	Bilateria
3	TRINITY_DN91593_c0_g91593_i1	15-hydroxyprostaglandin dehydrogenase [NAD(+)]-like	scf.273	Percomorphaceae
4	TRINITY_DN87301_c0_g87301_i1	15-hydroxyprostaglandin dehydrogenase [NAD(+)]-like	scf.132	Percomorphaceae
5	TRINITY_DN20325_c0_g20325_i2	15-hydroxyprostaglandin dehydrogenase [NAD(+)]-like	IX	Vertebrata
6	TRINITY_DN46072_c0_g46072_i1	1-phosphatidylinositol 4,5-bisphosphate phosphodiesterase delta-3-A-like	XI	Osteoglossocephalai
7	TRINITY_DN92977_c0_g92977_i1	1-phosphatidylinositol 4,5-bisphosphate phosphodiesterase delta-3-A-like	scf.48	Osteoglossocephalai
8	TRINITY_DN69801_c0_g69801_i1	1-phosphatidylinositol 4,5-bisphosphate phosphodiesterase delta-4-like	XVI	Neopterygii
9	TRINITY_DN5102_c0_g5102_i1	1-phosphatidylinositol 4,5-bisphosphate phosphodiesterase delta-4-like isoform X1	I	Neopterygii
10	TRINITY_DN11477_c0_g11477_i1, TRINITY_DN10680_c0_g10680_i1, TRINITY_DN10682_c0_g10682_i1	39S ribosomal mitochondrial precursor	III	Clupeocephala
11	TRINITY_DN28314_c0_g28314_i1, TRINITY_DN28315_c0_g28315_i2, TRINITY_DN28564_c0_g28564_i1, TRINITY_DN28569_c0_g28569_i1	39S ribosomal mitochondrial-like	VI	Opisthokonta
12	TRINITY_DN61680_c0_g61680_i1, TRINITY_DN61679_c0_g61679_i1	3-oxo-5-beta-steroid 4-dehydrogenase	XIX	Osteoglossocephalai
13	TRINITY_DN17422_c0_g17422_i1	3-oxo-5-beta-steroid 4-dehydrogenase-like	IV	Osteoglossocephalai
14	TRINITY_DN62906_c0_g62906_i1, TRINITY_DN62906_c0_g62906_i2	40S ribosomal S17	XIX	Vertebrata
15	TRINITY_DN8787_c0_g8787_i1, TRINITY_DN8788_c0_g8788_i2	40S ribosomal S17-like	II	Vertebrata
16	TRINITY_DN63635_c0_g63635_i1, TRINITY_DN63636_c0_g63636_i1	40S ribosomal S27-like	XIX	Euteleostomi
17	TRINITY_DN82014_c0_g82014_i1, TRINITY_DN82011_c0_g82011_i1, TRINITY_DN82012_c0_g82012_i1, TRINITY_DN82013_c0_g82013_i1	40S ribosomal S27-like	XX	Euteleostomi
18	TRINITY_DN24545_c0_g24545_i1	4-hydroxyphenylpyruvate dioxygenase -like	V	Bilateria
19	TRINITY_DN55851_c0_g55851_i1, TRINITY_DN55852_c0_g55852_i1	4-hydroxyphenylpyruvate dioxygenase-like	XIII	Bilateria
20	TRINITY_DN33566_c0_g33566_i1, TRINITY_DN33567_c0_g33567_i1	52 kDa repressor of the inhibitor of the kinase-like	VII	Osteoglossocephalai
21	TRINITY_DN2397_c0_g2397_i1, TRINITY_DN2399_c0_g2399_i1, TRINITY_DN2400_c0_g2400_i1, TRINITY_DN2401_c0_g2401_i1, TRINITY_DN2402_c0_g2402_i1	52 kDa repressor of the inhibitor of the kinase-like	I	Osteoglossocephalai
22	TRINITY_DN50996_c0_g50996_i1, TRINITY_DN50997_c0_g50997_i1, TRINITY_DN50998_c0_g50998_i2	ATP-dependent 6-phosphofructokinase, muscle type-like	XII	Osteoglossocephalai
23	TRINITY_DN90637_c0_g90637_i1, TRINITY_DN90638_c0_g90638_i1	ATP-dependent 6-phosphofructokinase, muscle type-like	scf.27	Osteoglossocephalai
24	TRINITY_DN25976_c0_g25976_i1, TRINITY_DN25977_c0_g25977_i1, TRINITY_DN25978_c0_g25978_i1	60S ribosomal L19	V	Osteoglossocephalai
25	TRINITY_DN46037_c0_g46037_i1, TRINITY_DN46038_c0_g46038_i1	60S ribosomal L19	XI	Osteoglossocephalai
26	TRINITY_DN72933_c0_g72933_i2	60S ribosomal L22-like	XVII	Clupeocephala
27	TRINITY_DN52952_c0_g52952_i1, TRINITY_DN52954_c0_g52954_i1	60S ribosomal L22-like isoform X2	XII	Clupeocephala
28	TRINITY_DN93373_c0_g93373_i1, TRINITY_DN93375_c0_g93375_i1	60S ribosomal L5	scf.558	Gasterosteus aculeatus
29	TRINITY_DN37222_c0_g37222_i1, TRINITY_DN37223_c0_g37223_i1	60S ribosomal L5	VIII	Gasterosteus aculeatus
30	TRINITY_DN83349_c0_g83349_i1, TRINITY_DN83346_c0_g83346_i1, TRINITY_DN83351_c0_g83351_i1, TRINITY_DN83347_c0_g83347_i1, TRINITY_DN83348_c0_g83348_i1, TRINITY_DN83345_c0_g83345_i1, TRINITY_DN83348_c0_g83348_i2	6-phosphofructokinase type C	XXI	Neopterygii
31	TRINITY_DN13095_c0_g13095_i1	6-phosphofructokinase type C-like isoform 4	III	Neopterygii
32	TRINITY_DN89345_c0_g89345_i1	A disintegrin and metallo ase with thrombospondin motifs 15	scf.204	Osteoglossocephalai
33	TRINITY_DN34603_c0_g34603_i1	A disintegrin and metallo ase with thrombospondin motifs 15-like	VII	Osteoglossocephalai
34	TRINITY_DN38360_c0_g38360_i1, TRINITY_DN38361_c0_g38361_i1	abhydrolase domain-containing 8-like	VIII	Osteoglossocephalai
35	TRINITY_DN11478_c0_g11478_i1	abhydrolase domain-containing 8-like isoform X1	III	Osteoglossocephalai
36	TRINITY_DN30558_c0_g30558_i1	acetylcholine receptor subunit alpha	VI	Clupeocephala
37	TRINITY_DN70758_c0_g70758_i2, TRINITY_DN70761_c0_g70761_i1	acetylcholine receptor subunit alpha	XVI	Clupeocephala
38	TRINITY_DN49382_c0_g49382_i1, TRINITY_DN49383_c0_g49383_i1, TRINITY_DN49385_c0_g49385_i1, TRINITY_DN49387_c0_g49387_i3, TRINITY_DN49388_c0_g49388_i1, TRINITY_DN49389_c0_g49389_i1, TRINITY_DN49390_c0_g49390_i1, TRINITY_DN49393_c0_g49393_i1, TRINITY_DN52594_c0_g52594_i1	acidic mammalian chitinase-like	XII	Osteoglossocephalai
39	TRINITY_DN75074_c0_g75074_i1, TRINITY_DN75075_c0_g75075_i1	acidic mammalian chitinase-like	XVII	Osteoglossocephalai
40	TRINITY_DN25581_c0_g25581_i1	aconitate mitochondrial-like	V	Osteoglossocephalai
41	TRINITY_DN45564_c0_g45564_i1	aconitate mitochondrial-like	XI	Osteoglossocephalai
42	TRINITY_DN92809_c0_g92809_i1	actin filament-associated 1 isoform X2	scf.47	Vertebrata
43	TRINITY_DN26127_c0_g26127_i1	actin filament-associated 1-like 2 isoform X2	V	Vertebrata
44	TRINITY_DN20491_c0_g20491_i1, TRINITY_DN20492_c0_g20492_i2, TRINITY_DN20493_c0_g20493_i1, TRINITY_DN20494_c0_g20494_i1	actin-related 2 3 complex subunit 1A	IX	Opisthokonta
45	TRINITY_DN44447_c0_g44447_i1, TRINITY_DN44448_c0_g44448_i1, TRINITY_DN44449_c0_g44449_i1	actin-related 2 3 complex subunit 1A-like	XI	Opisthokonta
46	TRINITY_DN74493_c0_g74493_i1, TRINITY_DN74492_c0_g74492_i1, TRINITY_DN74494_c0_g74494_i1	Actin-related 2 3 complex subunit 4	XVII	Neopterygii
47	TRINITY_DN90780_c0_g90780_i1	actin-related 2 3 complex subunit 4-like	scf.27	Neopterygii
48	TRINITY_DN51229_c0_g51229_i1, TRINITY_DN51230_c0_g51230_i1	activin receptor type-1B	XII	Euteleosteomorpha
49	TRINITY_DN90687_c0_g90687_i1	activin receptor type-1B-like	scf.27	Euteleosteomorpha
50	TRINITY_DN88989_c0_g88989_i1	activin receptor type-2B-like	scf.182	Osteoglossocephalai
51	TRINITY_DN12354_c0_g12354_i1	activin receptor type-2B-like	III	Osteoglossocephalai
52	TRINITY_DN74643_c0_g74643_i1	activity-dependent neuroprotector homeobox -like	XVII	Osteoglossocephalai
53	TRINITY_DN49642_c0_g49642_i1	activity-dependent neuroprotector homeobox -like isoform X1	XII	Euteleostomi
54	TRINITY_DN29488_c0_g29488_i1, TRINITY_DN29489_c0_g29489_i1	acyl- desaturase-like	VI	Neopterygii
55	TRINITY_DN24450_c0_g24450_i1	acyl- desaturase-like isoform X1	V	Neopterygii
56	TRINITY_DN46482_c0_g46482_i2, TRINITY_DN46482_c0_g46482_i3	acyl- synthetase family member mitochondrial-like	XI	Osteoglossocephalai
57	TRINITY_DN25340_c0_g25340_i1, TRINITY_DN25343_c0_g25343_i1, TRINITY_DN25343_c0_g25343_i2	acyl- synthetase family member mitochondrial-like	V	Osteoglossocephalai
58	TRINITY_DN63455_c0_g63455_i1, TRINITY_DN63454_c0_g63454_i1, TRINITY_DN63454_c0_g63454_i2	Adenosine deaminase	XIX	Bilateria
59	TRINITY_DN52168_c0_g52168_i1	adenosine deaminase-like	XII	Bilateria
60	TRINITY_DN24331_c0_g24331_i1	adenosine kinase-like isoform X1	V	Neopterygii
61	TRINITY_DN29030_c0_g29030_i1, TRINITY_DN29031_c0_g29031_i2, TRINITY_DN29031_c0_g29031_i4	adenosine kinase-like isoform X1	VI	Neopterygii
62	TRINITY_DN90182_c0_g90182_i1	adenosine receptor A1-like	scf.27	Euteleostomi
63	TRINITY_DN50929_c0_g50929_i1	adenosine receptor A1-like	XII	Osteoglossocephalai
64	TRINITY_DN50889_c0_g50889_i1	adenosylhomocysteinase 2 isoform X1	XII	Clupeocephala
65	TRINITY_DN90944_c0_g90944_i1, TRINITY_DN90945_c0_g90945_i1	adenosylhomocysteinase 2-like	scf.27	Opisthokonta
66	TRINITY_DN17361_c0_g17361_i1, TRINITY_DN17362_c0_g17362_i1	adenosylhomocysteinase 3	IV	Euteleostomi
67	TRINITY_DN64311_c0_g64311_i1, TRINITY_DN64312_c0_g64312_i1	adenosylhomocysteinase 3 isoform X1	XIX	Opisthokonta
68	TRINITY_DN37396_c0_g37396_i1, TRINITY_DN37397_c0_g37397_i1	adenylate cyclase type 1-like	VIII	Osteoglossocephalai
69	TRINITY_DN9808_c0_g9808_i1	adenylate cyclase type 1-like isoform X2	III	Osteoglossocephalai
70	TRINITY_DN31346_c0_g31346_i1	adenylate cyclase type 2-like	VII	Neopterygii
71	TRINITY_DN43565_c0_g43565_i1, TRINITY_DN80253_c0_g80253_i1	adenylate cyclase type 2-like	X	Neopterygii
72	TRINITY_DN80252_c0_g80252_i1, TRINITY_DN80253_c0_g80253_i1	adenylate cyclase type 2-like	XX	Osteoglossocephalai
73	TRINITY_DN78752_c0_g78752_i1, TRINITY_DN78753_c0_g78753_i1	adenylate cyclase type 3-like	XVIII	Euteleostomi
74	TRINITY_DN83126_c0_g83126_i1, TRINITY_DN83127_c0_g83127_i1	adenylate cyclase type 3-like isoform X1	XX	Euteleostomi
75	TRINITY_DN30035_c0_g30035_i1, TRINITY_DN30040_c0_g30040_i1	adenylosuccinate synthetase isozyme 2	VI	Euteleostomi
76	TRINITY_DN34002_c0_g34002_i1, TRINITY_DN34005_c0_g34005_i1	adenylosuccinate synthetase isozyme 2-like	VII	Vertebrata
77	TRINITY_DN19455_c0_g19455_i1, TRINITY_DN19456_c0_g19456_i1	adipocyte plasma membrane-associated -like	IV	Vertebrata
78	TRINITY_DN88280_c0_g88280_i1, TRINITY_DN88281_c0_g88281_i1, TRINITY_DN88282_c0_g88282_i1	adipocyte plasma membrane-associated -like isoform X2	scf.156	Vertebrata
79	TRINITY_DN12962_c0_g12962_i1, TRINITY_DN12964_c0_g12964_i1	ADP-ribosylation factor 1	III	Bilateria
80	TRINITY_DN25435_c0_g25435_i1, TRINITY_DN25437_c0_g25437_i1, TRINITY_DN25438_c0_g25438_i2	ADP-ribosylation factor 1-like	V	Bilateria
81	TRINITY_DN51256_c0_g51256_i1, TRINITY_DN51257_c0_g51257_i1	ADP-ribosylation factor 3 isoform X1	XII	Clupeocephala
82	TRINITY_DN90714_c0_g90714_i1	ADP-ribosylation factor 3 isoform X1	scf.27	Bilateria
83	TRINITY_DN85513_c0_g85513_i1, TRINITY_DN85515_c0_g85515_i1	ADP-ribosylation factor 4A-like isoform X1	scf.101	Euteleostomi
84	TRINITY_DN82444_c0_g82444_i1, TRINITY_DN82445_c0_g82445_i1, TRINITY_DN82446_c0_g82446_i1	ADP-ribosylation factor 4A-like isoform X1	XX	Euteleostomi
85	TRINITY_DN25153_c0_g25153_i1, TRINITY_DN25154_c0_g25154_i1	ADP-ribosylation factor 4D	V	Euteleostomi
86	TRINITY_DN94684_c0_g94684_i1, TRINITY_DN94685_c0_g94685_i1, TRINITY_DN94686_c0_g94686_i1, TRINITY_DN94687_c0_g94687_i1	ADP-ribosylation factor 4D-like	scf.80	Euteleostomi
87	TRINITY_DN71422_c0_g71422_i1, TRINITY_DN71423_c0_g71423_i1	ADP-ribosylation factor 6-like isoform X1	XVI	Euteleostomi
88	TRINITY_DN6770_c0_g6770_i1, TRINITY_DN6771_c0_g6771_i1, TRINITY_DN6772_c0_g6772_i1, TRINITY_DN6773_c0_g6773_i1	ADP-ribosylation factor 6-like isoform X2	II	Euteleostomi
89	TRINITY_DN13517_c0_g13517_i1, TRINITY_DN12821_c0_g12821_i1, TRINITY_DN12821_c0_g12821_i3	alanine aminotransferase 2-like	III	Euteleostomi
90	TRINITY_DN83958_c0_g83958_i1, TRINITY_DN83959_c0_g83959_i1	Alanine aminotransferase 2-like	XXI	Euteleostomi
91	TRINITY_DN76439_c0_g76439_i1, TRINITY_DN76440_c0_g76440_i1	alpha cardiac-like	XVIII	Euteleostomi
92	TRINITY_DN66248_c0_g66248_i1	alpha cardiac-like	XV	Euteleostomi
93	TRINITY_DN67679_c0_g67679_i1	alpha-(1,3)-fucosyltransferase 9	XV	Osteoglossocephalai
94	TRINITY_DN42933_c0_g42933_i1, TRINITY_DN42934_c0_g42934_i1, TRINITY_DN42926_c0_g42926_i1, TRINITY_DN42927_c0_g42927_i1, TRINITY_DN42928_c0_g42928_i1	alpha-(1,3)-fucosyltransferase 9-like	X	Euteleosteomorpha
95	TRINITY_DN26713_c0_g26713_i1, TRINITY_DN26714_c0_g26714_i1, TRINITY_DN26715_c0_g26715_i1	alpha-1,6-mannosylglyco 6-beta-N-acetylglucosaminyltransferase B-like	V	Bilateria
96	TRINITY_DN47623_c0_g47623_i1, TRINITY_DN47624_c0_g47624_i1, TRINITY_DN47625_c0_g47625_i1, TRINITY_DN47629_c0_g47629_i1	alpha-1,6-mannosylglyco 6-beta-N-acetylglucosaminyltransferase B-like	XI	Bilateria
97	TRINITY_DN23203_c0_g23203_i1, TRINITY_DN23204_c0_g23204_i1	alpha-1,6-mannosylglyco 6-beta-N-acetylglucosaminyltransferase B-like isoform X1	IX	Bilateria
98	TRINITY_DN63764_c0_g63764_i1	alpha-2,8-sialyltransferase 8B-like	XIX	Vertebrata
99	TRINITY_DN46017_c0_g46017_i1, TRINITY_DN46019_c0_g46019_i1, TRINITY_DN46028_c0_g46028_i1, TRINITY_DN46029_c0_g46029_i1, TRINITY_DN46033_c0_g46033_i1	alpha-2,8-sialyltransferase 8F-like	XI	Gasterosteus aculeatus
100	TRINITY_DN50795_c0_g50795_i1	alpha-enolase isoform X2	XII	Opisthokonta
101	TRINITY_DN91304_c0_g91304_i1, TRINITY_DN91306_c0_g91306_i1, TRINITY_DN91307_c0_g91307_i1, TRINITY_DN91308_c0_g91308_i1	alpha-enolase-like isoform X1	scf.27	Opisthokonta
102	TRINITY_DN78747_c0_g78747_i1, TRINITY_DN78748_c0_g78748_i1	alpha-N-acetylgalactosaminidase-like isoform X1	XVIII	Clupeocephala
103	TRINITY_DN83145_c0_g83145_i1, TRINITY_DN83146_c0_g83146_i2, TRINITY_DN83147_c0_g83147_i1, TRINITY_DN83148_c0_g83148_i1	alpha-N-acetylgalactosaminidase-like isoform X2	XX	Clupeocephala
104	TRINITY_DN79606_c0_g79606_i1, TRINITY_DN79607_c0_g79607_i1	Amine sulfotransferase	XX	Gasterosteus aculeatus
105	TRINITY_DN86268_c0_g86268_i1, TRINITY_DN86270_c0_g86270_i1	Amine sulfotransferase	scf.1180	Gasterosteus aculeatus
106	TRINITY_DN48376_c0_g48376_i1, TRINITY_DN48377_c0_g48377_i1	amine sulfotransferase-like	XI	Euteleostomi
107	TRINITY_DN87183_c0_g87183_i1, TRINITY_DN87184_c0_g87184_i1	aminoacyl tRNA synthase complex-interacting multifunctional 1-like	scf.131	Osteoglossocephalai
108	TRINITY_DN21174_c0_g21174_i1, TRINITY_DN21175_c0_g21175_i1	aminoacyl tRNA synthase complex-interacting multifunctional 1-like	IX	Osteoglossocephalai
109	TRINITY_DN7515_c0_g7515_i1, TRINITY_DN7515_c0_g7515_i2, TRINITY_DN7516_c0_g7516_i1	ammonium transporter Rh type C	II	Bilateria
110	TRINITY_DN64145_c0_g64145_i1	ammonium transporter Rh type C	XIX	Bilateria
111	TRINITY_DN50847_c0_g50847_i2, TRINITY_DN50848_c0_g50848_i1, TRINITY_DN50850_c0_g50850_i1, TRINITY_DN50846_c0_g50846_i1, TRINITY_DN50847_c0_g50847_i1	AMP deaminase 2-like isoform X1	XII	Neopterygii
112	TRINITY_DN90919_c0_g90919_i1, TRINITY_DN90921_c0_g90921_i1	AMP deaminase 2-like isoform X3	scf.27	Opisthokonta
113	TRINITY_DN7135_c0_g7135_i1, TRINITY_DN7136_c0_g7136_i1	AMP deaminase 3 isoform X2	II	Opisthokonta
114	TRINITY_DN63410_c0_g63410_i1	AMP deaminase 3-like isoform X1	XIX	Opisthokonta
115	TRINITY_DN4870_c0_g4870_i1, TRINITY_DN4873_c0_g4873_i1	amyloid beta A4 -like isoform X1	I	Clupeocephala
116	TRINITY_DN70251_c0_g70251_i1	amyloid beta A4 -like isoform X1	XVI	Vertebrata
117	TRINITY_DN78014_c0_g78014_i1	AN1-type zinc finger 3-like	XVIII	Neopterygii
118	TRINITY_DN8047_c0_g8047_i1, TRINITY_DN8048_c0_g8048_i1	AN1-type zinc finger 3-like	II	Neopterygii
119	TRINITY_DN52120_c0_g52120_i1	anionic trypsin-1-like	XII	Chordata
120	TRINITY_DN73860_c0_g73860_i1, TRINITY_DN73861_c0_g73861_i1	anionic trypsin-1-like	XVII	Chordata
121	TRINITY_DN25828_c0_g25828_i1, TRINITY_DN25829_c0_g25829_i1	ankyrin repeat and SOCS box 12-like isoform X1	V	Vertebrata
122	TRINITY_DN16646_c0_g16646_i1	ankyrin repeat and SOCS box 12-like isoform X1	IV	Neopterygii
123	TRINITY_DN55758_c0_g55758_i1	annexin A1-like	XIII	Neopterygii
124	TRINITY_DN59963_c0_g59963_i1, TRINITY_DN59965_c0_g59965_i1, TRINITY_DN59966_c0_g59966_i1	annexin A1-like	XIV	Neopterygii
125	TRINITY_DN59507_c0_g59507_i3, TRINITY_DN59508_c0_g59508_i1, TRINITY_DN59511_c0_g59511_i1, TRINITY_DN59512_c0_g59512_i1	annexin A3	XIV	Osteoglossocephalai
126	TRINITY_DN91954_c0_g91954_i1, TRINITY_DN91954_c0_g91954_i2, TRINITY_DN91954_c0_g91954_i4, TRINITY_DN91954_c0_g91954_i5	annexin A3-like	scf.349	Osteoglossocephalai
127	TRINITY_DN62321_c0_g62321_i1	anoctamin-9 isoform X1	XIX	Osteoglossocephalai
128	TRINITY_DN5658_c0_g5658_i1, TRINITY_DN5657_c0_g5657_i1, TRINITY_DN29157_c0_g29157_i1	anoctamin-9-like isoform X1	II	Osteoglossocephalai
129	TRINITY_DN55550_c0_g55550_i1	anthrax toxin receptor 1-like	XIII	Osteoglossocephalai
130	TRINITY_DN59175_c0_g59175_i1, TRINITY_DN59176_c0_g59176_i1	anthrax toxin receptor 1-like	XIV	Osteoglossocephalai
131	TRINITY_DN29157_c0_g29157_i1, TRINITY_DN29158_c0_g29158_i2	anthrax toxin receptor 1-like	VI	Euteleostomi
132	TRINITY_DN92445_c0_g92445_i1	anthrax toxin receptor 2-like	scf.440	Clupeocephala
133	TRINITY_DN59740_c0_g59740_i1	anthrax toxin receptor 2-like isoform X1	XIV	Clupeocephala
134	TRINITY_DN79663_c0_g79663_i1, TRINITY_DN79665_c0_g79665_i1	antizyme inhibitor 1-like isoform X1	XX	Osteoglossocephalai
135	TRINITY_DN42550_c0_g42550_i1, TRINITY_DN42552_c0_g42552_i2, TRINITY_DN42553_c0_g42553_i1	antizyme inhibitor 1-like isoform X1	X	Osteoglossocephalai
136	TRINITY_DN6401_c0_g6401_i1	AP-1 complex subunit sigma-2	II	Opisthokonta
137	TRINITY_DN40529_c0_g40529_i3	AP-1 complex subunit sigma-2-like isoform X3	VIII	Opisthokonta
138	TRINITY_DN783_c0_g783_i1, TRINITY_DN781_c0_g781_i1, TRINITY_DN782_c0_g782_i1, TRINITY_DN783_c0_g783_i2	apolipo A-I	I	Euteleostomi
139	TRINITY_DN79325_c0_g79325_i1, TRINITY_DN79330_c0_g79330_i1	apolipo A-I-like	XX	Osteoglossocephalai
140	TRINITY_DN79324_c0_g79324_i2, TRINITY_DN79332_c0_g79332_i1, TRINITY_DN79333_c0_g79333_i1	apolipo A-IV-like	XX	Osteoglossocephalai
141	TRINITY_DN41346_c0_g41346_i1, TRINITY_DN41347_c0_g41347_i1, TRINITY_DN41348_c0_g41348_i1, TRINITY_DN41349_c0_g41349_i1, TRINITY_DN41350_c0_g41350_i1	apolipo A-IV-like	X	Gasterosteus aculeatus
142	TRINITY_DN12568_c0_g12568_i1, TRINITY_DN12574_c0_g12574_i1, TRINITY_DN12575_c0_g12575_i1, TRINITY_DN12576_c0_g12576_i1	apolipo D-like	III	Clupeocephala
143	TRINITY_DN85294_c0_g85294_i1, TRINITY_DN85295_c0_g85295_i1, TRINITY_DN85296_c0_g85296_i1	apolipo D-like	XXI	Neopterygii
144	TRINITY_DN13238_c0_g13238_i1	apolipo O-like	III	Clupeocephala
145	TRINITY_DN16672_c0_g16672_i1	apolipo O-like	IV	Euteleostomi
146	TRINITY_DN86781_c0_g86781_i1, TRINITY_DN86782_c0_g86782_i1, TRINITY_DN86784_c0_g86784_i1	apolipo O-like	scf.126	Clupeocephala
147	TRINITY_DN48057_c0_g48057_i1	apoptosis regulator BAX-like	XI	Chordata
148	TRINITY_DN5905_c0_g5905_i1, TRINITY_DN5906_c0_g5906_i1	apoptosis regulator BAX-like isoform X1	II	Chordata
149	TRINITY_DN86000_c0_g86000_i1	aquaporin 8	scf.112	Neopterygii
150	TRINITY_DN47025_c0_g47025_i1, TRINITY_DN47026_c0_g47026_i1	aquaporin 8	XI	Neopterygii
151	TRINITY_DN42243_c0_g42243_i1	Aquaporin-10	X	Osteoglossocephalai
152	TRINITY_DN82118_c0_g82118_i1	aquaporin-10-like	XX	Osteoglossocephalai
153	TRINITY_DN30889_c0_g30889_i1, TRINITY_DN30890_c0_g30890_i1	arfaptin-1-like isoform X2	VII	Euteleostomi
154	TRINITY_DN20668_c0_g20668_i1, TRINITY_DN20671_c0_g20671_i1, TRINITY_DN20670_c0_g20670_i1	arfaptin-1-like isoform X2	IX	Euteleostomi
155	TRINITY_DN25877_c0_g25877_i1, TRINITY_DN25878_c0_g25878_i2	Arf-GAP with dual PH domain-containing 1	V	Osteoglossocephalai
156	TRINITY_DN94443_c0_g94443_i1	arf-GAP with dual PH domain-containing 1-like	scf.740	Osteoglossocephalai
157	TRINITY_DN46696_c0_g46696_i1, TRINITY_DN46698_c0_g46698_i1	arf-GAP with dual PH domain-containing 1-like	XI	Osteoglossocephalai
158	TRINITY_DN65031_c0_g65031_i1, TRINITY_DN65030_c0_g65030_i1	arginine N-methyltransferase 8-B isoform X3	XIX	Clupeocephala
159	TRINITY_DN18880_c0_g18880_i1	arginine N-methyltransferase 8-B-like isoform X1	IV	Clupeocephala
160	TRINITY_DN41373_c0_g41373_i1, TRINITY_DN41371_c0_g41371_i1, TRINITY_DN41369_c0_g41369_i1	argonaute-3 isoform X1	X	Osteoglossocephalai
161	TRINITY_DN82266_c0_g82266_i1	argonaute-3 isoform X2	XX	Osteoglossocephalai
162	TRINITY_DN6267_c0_g6267_i1	asc-type amino acid transporter 1-like	II	Osteoglossocephalai
163	TRINITY_DN62964_c0_g62964_i1	asc-type amino acid transporter 1-like	XIX	Osteoglossocephalai
164	TRINITY_DN56119_c0_g56119_i1, TRINITY_DN56116_c0_g56116_i1, TRINITY_DN56117_c0_g56117_i1	aspartate beta-hydroxylase domain-containing 2	XIII	Euteleostomi
165	TRINITY_DN47429_c0_g47429_i1	aspartate beta-hydroxylase domain-containing 2-like isoform X1	XI	Euteleostomi
166	TRINITY_DN5470_c0_g5470_i1, TRINITY_DN5468_c0_g5468_i1, TRINITY_DN5469_c0_g5469_i1	aspartyl aminopeptidase-like isoform X1	I	Gasterosteus aculeatus
167	TRINITY_DN87917_c0_g87917_i1, TRINITY_DN87918_c0_g87918_i1	aspartyl aminopeptidase-like isoform X2	scf.1482	Gasterosteus aculeatus
168	TRINITY_DN44748_c0_g44748_i1, TRINITY_DN44749_c0_g44749_i1	ATP synthase F(0) complex subunit mitochondrial	XI	Chordata
169	TRINITY_DN70741_c0_g70741_i1, TRINITY_DN70743_c0_g70743_i1, TRINITY_DN70744_c0_g70744_i1, TRINITY_DN70747_c0_g70747_i1	ATP synthase F(0) complex subunit mitochondrial	XVI	Chordata
170	TRINITY_DN6789_c0_g6789_i1, TRINITY_DN6790_c0_g6790_i1, TRINITY_DN6791_c0_g6791_i1, TRINITY_DN6792_c0_g6792_i1, TRINITY_DN6793_c0_g6793_i1	ATP synthase F(0) complex subunit mitochondrial-like	II	Osteoglossocephalai
171	TRINITY_DN58329_c0_g58329_i1, TRINITY_DN58330_c0_g58330_i1, TRINITY_DN58331_c0_g58331_i1	ATP synthase subunit mitochondrial	XIV	Euteleosteomorpha
172	TRINITY_DN53981_c0_g53981_i1, TRINITY_DN53982_c0_g53982_i1, TRINITY_DN53983_c0_g53983_i2, TRINITY_DN53985_c0_g53985_i1	ATP synthase subunit mitochondrial-like	XIII	Euteleosteomorpha
173	TRINITY_DN34567_c0_g34567_i1, TRINITY_DN34568_c0_g34568_i1	ATP-binding cassette sub-family G member 4-like	VII	Osteoglossocephalai
174	TRINITY_DN467_c0_g467_i1	ATP-binding cassette sub-family G member 4-like	I	Osteoglossocephalai
175	TRINITY_DN26005_c0_g26005_i1, TRINITY_DN26007_c0_g26007_i1, TRINITY_DN26010_c0_g26010_i1	ATP-citrate synthase	V	Osteoglossocephalai
176	TRINITY_DN45904_c0_g45904_i1, TRINITY_DN45906_c0_g45906_i1, TRINITY_DN45905_c0_g45905_i1	ATP-citrate synthase-like	XI	Osteoglossocephalai
177	TRINITY_DN44980_c0_g44980_i1	ATP-dependent RNA helicase DDX39A-like	XI	Osteoglossocephalai
178	TRINITY_DN23194_c0_g23194_i2, TRINITY_DN23195_c0_g23195_i1, TRINITY_DN23196_c0_g23196_i1	ATP-dependent RNA helicase DDX39A-like	IX	Osteoglossocephalai
179	TRINITY_DN44302_c0_g44302_i1, TRINITY_DN44301_c0_g44301_i1, TRINITY_DN44303_c0_g44303_i1, TRINITY_DN44305_c0_g44305_i1, TRINITY_DN44307_c0_g44307_i1	atrial natriuretic peptide receptor 1	X	Vertebrata
180	TRINITY_DN88323_c0_g88323_i3, TRINITY_DN88325_c0_g88325_i1	atrial natriuretic peptide receptor 1	scf.157	Osteoglossocephalai
181	TRINITY_DN67628_c0_g67628_i1	autophagy-related 9A	XV	Euteleostomi
182	TRINITY_DN13681_c0_g13681_i1	autophagy-related 9A-like isoform X1	III	Euteleostomi
183	TRINITY_DN23478_c0_g23478_i1, TRINITY_DN23480_c0_g23480_i1	axin-1-like isoform X2	IX	Osteoglossocephalai
184	TRINITY_DN47986_c0_g47986_i1, TRINITY_DN47988_c0_g47988_i1, TRINITY_DN47987_c0_g47987_i1	axin-1-like isoform X2	XI	Osteoglossocephalai
185	TRINITY_DN50374_c0_g50374_i1	bactericidal permeability-increasing	XII	Bilateria
186	TRINITY_DN75193_c0_g75193_i1	bactericidal permeability-increasing -like	XVII	Bilateria
187	TRINITY_DN37143_c0_g37143_i1, TRINITY_DN37144_c0_g37144_i1	B-cell lymphoma 6 isoform X2	VIII	Euteleostomi
188	TRINITY_DN11652_c0_g11652_i1	B-cell lymphoma 6 -like	III	Euteleostomi
189	TRINITY_DN1847_c0_g1847_i1	B-cell receptor-associated 29	I	Vertebrata
190	TRINITY_DN63540_c0_g63540_i1	B-cell receptor-associated 29-like	XIX	Vertebrata
191	TRINITY_DN29702_c0_g29702_i1, TRINITY_DN29703_c0_g29703_i1, TRINITY_DN29703_c0_g29703_i2	BCL2 adenovirus E1B 19 kDa -interacting 3	VI	Vertebrata
192	TRINITY_DN58339_c0_g58339_i1, TRINITY_DN58340_c0_g58340_i1, TRINITY_DN60156_c0_g60156_i1, TRINITY_DN60159_c0_g60159_i1	BCL2 adenovirus E1B 19 kDa -interacting 3-like	XIV	Vertebrata
193	TRINITY_DN55723_c0_g55723_i1, TRINITY_DN55724_c0_g55724_i1	BCL2 adenovirus E1B 19 kDa -interacting 3-like	XIII	Vertebrata
194	TRINITY_DN83750_c0_g83750_i2, TRINITY_DN83753_c0_g83753_i1, TRINITY_DN83752_c0_g83752_i1	Beta,beta-carotene 15,15 -monooxygenase	XXI	Bilateria
195	TRINITY_DN89413_c0_g89413_i1, TRINITY_DN89414_c0_g89414_i1	beta,beta-carotene 15,15 -monooxygenase-like	scf.210	Euteleostomi
196	TRINITY_DN34615_c0_g34615_i1	beta,beta-carotene 9 ,10 -oxygenase-like	VII	Bilateria
197	TRINITY_DN55432_c0_g55432_i1, TRINITY_DN55433_c0_g55433_i3	beta,beta-carotene 9 ,10 -oxygenase-like	XIII	Bilateria
198	TRINITY_DN89864_c0_g89864_i1	beta-1,3-galactosyltransferase 1-like	scf.235	Euteleosteomorpha
199	TRINITY_DN3937_c0_g3937_i1	beta-1,3-galactosyltransferase 1-like	I	Acanthomorphata
200	TRINITY_DN37718_c0_g37718_i1	beta-1,3-galactosyltransferase 2-like isoform X1	VIII	Euteleostomi
201	TRINITY_DN13801_c0_g13801_i1, TRINITY_DN13802_c0_g13802_i2, TRINITY_DN13803_c0_g13803_i1	beta-1,4-galactosyltransferase 1	IV	Euteleostomi
202	TRINITY_DN83819_c0_g83819_i1, TRINITY_DN83820_c0_g83820_i1	beta-1,4-galactosyltransferase 1-like	XXI	Euteleostomi
203	TRINITY_DN33550_c0_g33550_i1, TRINITY_DN33552_c0_g33552_i1	beta-galactosidase-1 2	VII	Bilateria
204	TRINITY_DN1045_c0_g1045_i1, TRINITY_DN1047_c0_g1047_i1, TRINITY_DN1049_c0_g1049_i1	beta-galactosidase-1 2-like isoform X1	I	Bilateria
205	TRINITY_DN47358_c0_g47358_i1, TRINITY_DN47364_c0_g47364_i1	Beta-galactoside-binding lectin	XI	Osteoglossocephalai
206	TRINITY_DN94446_c0_g94446_i1, TRINITY_DN94447_c0_g94447_i1	beta-galactoside-binding lectin-like	scf.740	Osteoglossocephalai
207	TRINITY_DN53863_c0_g53863_i1, TRINITY_DN53864_c0_g53864_i1, TRINITY_DN55131_c0_g55131_i1, TRINITY_DN55132_c0_g55132_i1	betaine--homocysteine S-methyltransferase 1	XIII	Acanthomorphata
208	TRINITY_DN57792_c0_g57792_i1	betaine--homocysteine S-methyltransferase 1-like	XIV	Clupeocephala
209	TRINITY_DN30533_c0_g30533_i1	beta-soluble NSF attachment -like	VI	Clupeocephala
210	TRINITY_DN78271_c0_g78271_i1, TRINITY_DN78272_c0_g78272_i1, TRINITY_DN78274_c0_g78274_i1	beta-soluble NSF attachment -like isoform X1	XVIII	Clupeocephala
211	TRINITY_DN93746_c0_g93746_i1	bifunctional glutamate proline--tRNA ligase isoform X2	scf.620	Gasterosteus aculeatus
212	TRINITY_DN6203_c0_g6203_i1, TRINITY_DN6210_c0_g6210_i1, TRINITY_DN6206_c0_g6206_i1	bifunctional glutamate proline--tRNA ligase isoform X2	II	Gasterosteus aculeatus
213	TRINITY_DN54405_c0_g54405_i1, TRINITY_DN54406_c0_g54406_i1, TRINITY_DN54407_c0_g54407_i1, TRINITY_DN54410_c0_g54410_i1	bone morphogenetic receptor type-1B-like isoform X1	XIII	Euteleostomi
214	TRINITY_DN58964_c0_g58964_i1, TRINITY_DN58965_c0_g58965_i1, TRINITY_DN58966_c0_g58966_i1	bone morphogenetic receptor type-1B-like isoform X1	XIV	Euteleostomi
215	TRINITY_DN81844_c0_g81844_i1	brain-specific angiogenesis inhibitor 1-associated 2-like	XX	Vertebrata
216	TRINITY_DN46522_c0_g46522_i1	brain-specific angiogenesis inhibitor 1-associated 2-like isoform X1	XI	Vertebrata
217	TRINITY_DN72743_c0_g72743_i1, TRINITY_DN72738_c0_g72738_i1, TRINITY_DN72739_c0_g72739_i1	BTB POZ domain-containing KCTD6-	XVII	Osteoglossocephalai
218	TRINITY_DN49024_c0_g49024_i1, TRINITY_DN49025_c0_g49025_i1	BTB POZ domain-containing KCTD6-like	XII	Osteoglossocephalai
219	TRINITY_DN93867_c0_g93867_i1	cadherin-4-like isoform X1	scf.68	Clupeocephala
220	TRINITY_DN74522_c0_g74522_i1	cadherin-4-like isoform X2	XVII	Clupeocephala
221	TRINITY_DN24480_c0_g24480_i1, TRINITY_DN24481_c0_g24481_i1	cadherin-related family member 1-like	V	Osteoglossocephalai
222	TRINITY_DN29469_c0_g29469_i1, TRINITY_DN29470_c0_g29470_i1	cadherin-related family member 1-like isoform X1	VI	Osteoglossocephalai
223	TRINITY_DN56829_c0_g56829_i1, TRINITY_DN56832_c0_g56832_i1	calcineurin B homologous 3-like	XIII	Neopterygii
224	TRINITY_DN59050_c0_g59050_i1	calcineurin B homologous 3-like	XIV	Neopterygii
225	TRINITY_DN69750_c0_g69750_i1, TRINITY_DN69751_c0_g69751_i1, TRINITY_DN69749_c0_g69749_i1	calcitonin gene-related peptide type 1 receptor	XVI	Osteoglossocephalai
226	TRINITY_DN94268_c0_g94268_i1	calcitonin gene-related peptide type 1 receptor-like isoform X2	scf.74	Osteoglossocephalai
227	TRINITY_DN9430_c0_g9430_i1, TRINITY_DN9431_c0_g9431_i1, TRINITY_DN9433_c0_g9433_i1	calcium and integrin-binding family member 2-like	II	Vertebrata
228	TRINITY_DN63610_c0_g63610_i1	calcium and integrin-binding family member 2-like isoform X1	XIX	Vertebrata
229	TRINITY_DN17748_c0_g17748_i1, TRINITY_DN17750_c0_g17750_i1, TRINITY_DN17754_c0_g17754_i2, TRINITY_DN17751_c0_g17751_i1	calcium calmodulin-dependent kinase type 1D	IV	Vertebrata
230	TRINITY_DN61981_c0_g61981_i1	calcium calmodulin-dependent kinase type 1D-like	XIX	Vertebrata
231	TRINITY_DN75122_c0_g75122_i1, TRINITY_DN75123_c0_g75123_i1	calcium calmodulin-dependent kinase type 1D-like	XVII	Osteoglossocephalai
232	TRINITY_DN47425_c0_g47425_i1, TRINITY_DN47427_c0_g47427_i1	calcium-binding 5-like	XI	Osteoglossocephalai
233	TRINITY_DN26432_c0_g26432_i1	calcium-binding 5-like	V	Osteoglossocephalai
234	TRINITY_DN59046_c0_g59046_i1, TRINITY_DN59047_c0_g59047_i1	calcium-binding 7	XIV	Osteoglossocephalai
235	TRINITY_DN56816_c0_g56816_i1	calcium-binding 7-like	XIII	Osteoglossocephalai
236	TRINITY_DN11339_c0_g11339_i2	calcium-binding mitochondrial carrier Aralar1-like	III	Osteoglossocephalai
237	TRINITY_DN70828_c0_g70828_i1, TRINITY_DN70829_c0_g70829_i1	calcium-binding mitochondrial carrier Aralar1-like	XVI	Osteoglossocephalai
238	TRINITY_DN14497_c0_g14497_i1, TRINITY_DN14498_c0_g14498_i1	calnexin isoform X2	IV	Opisthokonta
239	TRINITY_DN22098_c0_g22098_i1, TRINITY_DN22103_c0_g22103_i1	calnexin-like isoform X2	IX	Opisthokonta
240	TRINITY_DN33464_c0_g33464_i1, TRINITY_DN33468_c0_g33468_i1, TRINITY_DN31616_c0_g31616_i1, TRINITY_DN31617_c0_g31617_i1, TRINITY_DN31618_c0_g31618_i1, TRINITY_DN35000_c0_g35000_i1, TRINITY_DN35001_c0_g35001_i1, TRINITY_DN35005_c0_g35005_i1, TRINITY_DN35006_c0_g35006_i1, TRINITY_DN35007_c0_g35007_i1, TRINITY_DN35008_c0_g35008_i1	calpain small subunit 1-like	VII	Neopterygii
241	TRINITY_DN3566_c0_g3566_i1, TRINITY_DN3567_c0_g3567_i1, TRINITY_DN3568_c0_g3568_i1, TRINITY_DN3569_c0_g3569_i1, TRINITY_DN3570_c0_g3570_i1, TRINITY_DN3571_c0_g3571_i1, TRINITY_DN3572_c0_g3572_i1	calpain small subunit 1-like	I	Neopterygii
242	TRINITY_DN66063_c0_g66063_i1	calpain-1 catalytic subunit-like	XV	Neopterygii
243	TRINITY_DN28554_c0_g28554_i1, TRINITY_DN28554_c0_g28554_i2, TRINITY_DN28562_c0_g28562_i1, TRINITY_DN28555_c0_g28555_i1, TRINITY_DN28557_c0_g28557_i1, TRINITY_DN28560_c0_g28560_i1	calpain-1 catalytic subunit-like isoform X1	VI	Euteleostomi
244	TRINITY_DN24210_c0_g24210_i1	calpain-1 catalytic subunit-like isoform X2	IX	Euteleostomi
245	TRINITY_DN24214_c0_g24214_i2, TRINITY_DN24215_c0_g24215_i1, TRINITY_DN24221_c0_g24221_i1, TRINITY_DN24223_c0_g24223_i1, TRINITY_DN24225_c0_g24225_i1, TRINITY_DN24228_c0_g24228_i1	calpain-2 catalytic subunit-like	IX	Neopterygii
246	TRINITY_DN28545_c0_g28545_i4, TRINITY_DN28546_c0_g28546_i1, TRINITY_DN28549_c0_g28549_i1, TRINITY_DN28550_c0_g28550_i1, TRINITY_DN28551_c0_g28551_i1, TRINITY_DN28552_c0_g28552_i1	calpain-2 catalytic subunit-like	VI	Neopterygii
247	TRINITY_DN65937_c0_g65937_i1	calpain-3 isoform X2	XV	Euteleostomi
248	TRINITY_DN77057_c0_g77057_i1, TRINITY_DN77058_c0_g77058_i1, TRINITY_DN77061_c0_g77061_i1, TRINITY_DN77062_c0_g77062_i1	calpain-3-like isoform X1	XVIII	Euteleostomi
249	TRINITY_DN3506_c0_g3506_i1, TRINITY_DN3507_c0_g3507_i1	calpain-5-like isoform X1	I	Neopterygii
250	TRINITY_DN32038_c0_g32038_i1	calpain-5-like isoform X1	VII	Euteleostomi
251	TRINITY_DN39333_c0_g39333_i1, TRINITY_DN39330_c0_g39330_i1, TRINITY_DN39331_c0_g39331_i1, TRINITY_DN39331_c0_g39331_i2	calreticulin-like isoform X2	VIII	Vertebrata
252	TRINITY_DN12493_c0_g12493_i1, TRINITY_DN12494_c0_g12494_i1	calreticulin-like isoform X2	III	Euteleostomi
253	TRINITY_DN92926_c0_g92926_i1, TRINITY_DN92929_c0_g92929_i1	carbonic anhydrase-related 10	scf.48	Clupeocephala
254	TRINITY_DN94659_c0_g94659_i1	carbonic anhydrase-related 10-like	scf.80	Clupeocephala
255	TRINITY_DN21957_c0_g21957_i1	carboxypeptidase Z-like	IX	Neopterygii
256	TRINITY_DN32228_c0_g32228_i1	carboxypeptidase Z-like	VII	Neopterygii
257	TRINITY_DN4209_c0_g4209_i1, TRINITY_DN4210_c0_g4210_i1	carboxy-terminal domain RNA polymerase II polypeptide A small phosphatase 1-like	I	Clupeocephala
258	TRINITY_DN69666_c0_g69666_i2, TRINITY_DN69666_c0_g69666_i3	carboxy-terminal domain RNA polymerase II polypeptide A small phosphatase 1-like	XVI	Bilateria
259	TRINITY_DN60636_c0_g60636_i1, TRINITY_DN60637_c0_g60637_i1, TRINITY_DN60638_c0_g60638_i1, TRINITY_DN60639_c0_g60639_i1, TRINITY_DN60641_c0_g60641_i1	carnitine O-acetyltransferase-like	XIV	Opisthokonta
260	TRINITY_DN41603_c0_g41603_i1, TRINITY_DN41603_c0_g41603_i3, TRINITY_DN41604_c0_g41604_i1, TRINITY_DN41605_c0_g41605_i1	carnitine O-acetyltransferase-like	X	Opisthokonta
261	TRINITY_DN55961_c0_g55961_i1, TRINITY_DN55962_c0_g55962_i1	carnitine O-acetyltransferase-like isoform X1	XIII	Opisthokonta
262	TRINITY_DN45142_c0_g45142_i1, TRINITY_DN45143_c0_g45143_i1, TRINITY_DN45145_c0_g45145_i2	carnitine O-palmitoyltransferase liver isoform-like	XI	Opisthokonta
263	TRINITY_DN26581_c0_g26581_i1, TRINITY_DN26582_c0_g26582_i1	carnitine O-palmitoyltransferase liver isoform-like isoform X1	V	Opisthokonta
264	TRINITY_DN63953_c0_g63953_i1, TRINITY_DN63956_c0_g63956_i1, TRINITY_DN63957_c0_g63957_i1, TRINITY_DN63957_c0_g63957_i3, TRINITY_DN63958_c0_g63958_i1, TRINITY_DN63952_c0_g63952_i1, TRINITY_DN63954_c0_g63954_i1, TRINITY_DN63957_c0_g63957_i2	carnitine O-palmitoyltransferase liver isoform-like isoform X1	XIX	Opisthokonta
265	TRINITY_DN45473_c0_g45473_i1, TRINITY_DN45472_c0_g45472_i1, TRINITY_DN45473_c0_g45473_i3, TRINITY_DN45474_c0_g45474_i1	casein kinase I isoform epsilon isoform X1	XI	Vertebrata
266	TRINITY_DN25532_c0_g25532_i1, TRINITY_DN25533_c0_g25533_i1	casein kinase I isoform epsilon-like isoform X1	V	Vertebrata
267	TRINITY_DN61515_c0_g61515_i1, TRINITY_DN61516_c0_g61516_i1, TRINITY_DN61518_c0_g61518_i1	casein kinase II subunit alpha -like	XIX	Vertebrata
268	TRINITY_DN89853_c0_g89853_i1	casein kinase II subunit alpha -like	scf.235	Neopterygii
269	TRINITY_DN80738_c0_g80738_i1, TRINITY_DN80739_c0_g80739_i1, TRINITY_DN80740_c0_g80740_i1, TRINITY_DN80742_c0_g80742_i1	casein kinase II subunit alpha-like	XX	Vertebrata
270	TRINITY_DN75040_c0_g75040_i1	casein kinase II subunit alpha-like	XVII	Vertebrata
271	TRINITY_DN80762_c0_g80762_i1, TRINITY_DN80763_c0_g80763_i1, TRINITY_DN80763_c0_g80763_i2	casein kinase II subunit beta	XX	Vertebrata
272	TRINITY_DN41635_c0_g41635_i1, TRINITY_DN41636_c0_g41636_i1, TRINITY_DN41637_c0_g41637_i1	casein kinase II subunit beta	X	Vertebrata
273	TRINITY_DN29568_c0_g29568_i1, TRINITY_DN29569_c0_g29569_i1	catechol O-methyltransferase domain-containing 1-like	VI	Clupeocephala
274	TRINITY_DN24365_c0_g24365_i1, TRINITY_DN24362_c0_g24362_i1	catechol O-methyltransferase domain-containing 1-like isoform X2	V	Clupeocephala
275	TRINITY_DN83767_c0_g83767_i1, TRINITY_DN83769_c0_g83769_i1	catenin delta-2-like	XXI	Osteoglossocephalai
276	TRINITY_DN10450_c0_g10450_i1	catenin delta-2-like isoform X4	III	Osteoglossocephalai
277	TRINITY_DN9074_c0_g9074_i1	cathepsin D	II	Vertebrata
278	TRINITY_DN45714_c0_g45714_i1, TRINITY_DN45716_c0_g45716_i3	cathepsin D-like	XI	Vertebrata
279	TRINITY_DN82782_c0_g82782_i2, TRINITY_DN82785_c0_g82785_i1	cathepsin S	XX	Osteoglossocephalai
280	TRINITY_DN42025_c0_g42025_i1, TRINITY_DN42026_c0_g42026_i1, TRINITY_DN42026_c0_g42026_i2, TRINITY_DN42027_c0_g42027_i1	cathepsin S-like	X	Osteoglossocephalai
281	TRINITY_DN90401_c0_g90401_i1, TRINITY_DN90402_c0_g90402_i1	cathepsin Z	scf.27	Vertebrata
282	TRINITY_DN12257_c0_g12257_i1, TRINITY_DN12258_c0_g12258_i1, TRINITY_DN12259_c0_g12259_i1	cathepsin Z-like	III	Vertebrata
283	TRINITY_DN63293_c0_g63293_i1	caveolin 2	XIX	Bilateria
284	TRINITY_DN74678_c0_g74678_i1	caveolin-2-like	XVII	Bilateria
285	TRINITY_DN43454_c0_g43454_i1	cbp p300-interacting transactivator 3-like	X	Neopterygii
286	TRINITY_DN83067_c0_g83067_i1	cbp p300-interacting transactivator 3-like	XX	Neopterygii
287	TRINITY_DN81837_c0_g81837_i1, TRINITY_DN81832_c0_g81832_i1, TRINITY_DN81836_c0_g81836_i1	CCR4-NOT transcription complex subunit 3	XX	Clupeocephala
288	TRINITY_DN43990_c0_g43990_i1, TRINITY_DN43991_c0_g43991_i1, TRINITY_DN43992_c0_g43992_i1, TRINITY_DN43997_c0_g43997_i1	CCR4-NOT transcription complex subunit 3-like	X	Clupeocephala
289	TRINITY_DN9014_c0_g9014_i1, TRINITY_DN9016_c0_g9016_i1	CD151 antigen-like	II	Osteoglossocephalai
290	TRINITY_DN62184_c0_g62184_i1, TRINITY_DN62185_c0_g62185_i1	CD151 antigen-like isoform X1	XIX	Osteoglossocephalai
291	TRINITY_DN95456_c0_g95456_i1, TRINITY_DN95457_c0_g95457_i1, TRINITY_DN95458_c0_g95458_i1, TRINITY_DN95460_c0_g95460_i1	CD81 antigen	scf.98	Osteoglossocephalai
292	TRINITY_DN73246_c0_g73246_i1, TRINITY_DN73247_c0_g73247_i1	CD81 antigen	XVII	Osteoglossocephalai
293	TRINITY_DN64751_c0_g64751_i1, TRINITY_DN64752_c0_g64752_i1, TRINITY_DN64753_c0_g64753_i1	CD9 antigen	XIX	Osteoglossocephalai
294	TRINITY_DN45337_c0_g45337_i1	CD9 antigen-like isoform X2	XI	Osteoglossocephalai
295	TRINITY_DN66522_c0_g66522_i1, TRINITY_DN66524_c0_g66524_i1	cell cycle control 50A-like	XV	Opisthokonta
296	TRINITY_DN77829_c0_g77829_i1	cell cycle control 50A-like	XVIII	Opisthokonta
297	TRINITY_DN69952_c0_g69952_i1, TRINITY_DN69953_c0_g69953_i1	cell cycle control 50A-like	XVI	Opisthokonta
298	TRINITY_DN89364_c0_g89364_i1, TRINITY_DN89365_c0_g89365_i1, TRINITY_DN89366_c0_g89366_i1, TRINITY_DN89370_c0_g89370_i1	cell division control 42 homolog	scf.208	Percomorphaceae
299	TRINITY_DN52562_c0_g52562_i1, TRINITY_DN52564_c0_g52564_i2, TRINITY_DN52564_c0_g52564_i3, TRINITY_DN52565_c0_g52565_i1	cell division control 42 homolog isoform X1	XII	Bilateria
300	TRINITY_DN74818_c0_g74818_i1	cell division control 42 homolog isoform X2	XVII	Bilateria
301	TRINITY_DN1919_c0_g1919_i1, TRINITY_DN1920_c0_g1920_i1, TRINITY_DN1922_c0_g1922_i2	cell surface glyco MUC18 isoform X3	I	Osteoglossocephalai
302	TRINITY_DN36035_c0_g36035_i1, TRINITY_DN36036_c0_g36036_i1	cell surface glyco MUC18-like isoform X2	VII	Osteoglossocephalai
303	TRINITY_DN81969_c0_g81969_i1, TRINITY_DN81970_c0_g81970_i1	cellular retinoic acid-binding 2-like	XX	Osteoglossocephalai
304	TRINITY_DN41848_c0_g41848_i1	cellular retinoic acid-binding 2-like	X	Osteoglossocephalai
305	TRINITY_DN17498_c0_g17498_i1	ceramide kinase	IV	Osteoglossocephalai
306	TRINITY_DN63199_c0_g63199_i1, TRINITY_DN63201_c0_g63201_i1	ceramide kinase-like	XIX	Osteoglossocephalai
307	TRINITY_DN41830_c0_g41830_i1, TRINITY_DN41831_c0_g41831_i1, TRINITY_DN41832_c0_g41832_i2	ceramide synthase 2-like	X	Opisthokonta
308	TRINITY_DN81929_c0_g81929_i1, TRINITY_DN81930_c0_g81930_i1, TRINITY_DN81931_c0_g81931_i1	ceramide synthase 2-like	XX	Opisthokonta
309	TRINITY_DN57483_c0_g57483_i1, TRINITY_DN57484_c0_g57484_i1	cGMP-dependent kinase 1-like	XIV	Vertebrata
310	TRINITY_DN27432_c0_g27432_i1, TRINITY_DN27433_c0_g27433_i1	cGMP-dependent kinase 1-like isoform X2	V	Vertebrata
311	TRINITY_DN29456_c0_g29456_i1, TRINITY_DN29455_c0_g29455_i1	choline O-acetyltransferase	VI	Clupeocephala
312	TRINITY_DN24494_c0_g24494_i1, TRINITY_DN24495_c0_g24495_i1	choline O-acetyltransferase-like	V	Opisthokonta
313	TRINITY_DN21526_c0_g21526_i1, TRINITY_DN21527_c0_g21527_i1	choline transporter 1-like	IX	Osteoglossocephalai
314	TRINITY_DN13782_c0_g13782_i1, TRINITY_DN13784_c0_g13784_i1	choline transporter 1-like isoform X2	IV	Osteoglossocephalai
315	TRINITY_DN35662_c0_g35662_i1	choline-phosphate cytidylyltransferase B-like	VII	Clupeocephala
316	TRINITY_DN84029_c0_g84029_i1, TRINITY_DN84026_c0_g84026_i1	choline-phosphate cytidylyltransferase B-like isoform X1	XXI	Clupeocephala
317	TRINITY_DN50536_c0_g50536_i1, TRINITY_DN50537_c0_g50537_i1	chymotrypsin-like elastase family member 2A	XII	Vertebrata
318	TRINITY_DN24881_c0_g24881_i1	chymotrypsin-like elastase family member 2A	V	Vertebrata
319	TRINITY_DN75352_c0_g75352_i1, TRINITY_DN75353_c0_g75353_i1	class E basic helix-loop-helix 40	XVII	Clupeocephala
320	TRINITY_DN90597_c0_g90597_i1, TRINITY_DN90598_c0_g90598_i1	class E basic helix-loop-helix 40-like	scf.27	Clupeocephala
321	TRINITY_DN33676_c0_g33676_i1	clathrin heavy chain 1-like	VII	Vertebrata
322	TRINITY_DN53349_c0_g53349_i1, TRINITY_DN53350_c0_g53350_i1, TRINITY_DN53351_c0_g53351_i1	clathrin heavy chain 1-like isoform X3	XIII	Vertebrata
323	TRINITY_DN32297_c0_g32297_i1, TRINITY_DN32298_c0_g32298_i1	claudin domain-containing 1-like	VII	Osteoglossocephalai
324	TRINITY_DN21278_c0_g21278_i1, TRINITY_DN21279_c0_g21279_i1	claudin domain-containing 1-like	IX	Osteoglossocephalai
325	TRINITY_DN42078_c0_g42078_i1	cleft lip and palate transmembrane 1	X	Osteoglossocephalai
326	TRINITY_DN80385_c0_g80385_i1	cleft lip and palate transmembrane 1 -like isoform X2	XX	Osteoglossocephalai
327	TRINITY_DN12668_c0_g12668_i1, TRINITY_DN12669_c0_g12669_i1	clusterin 1	III	Clupeocephala
328	TRINITY_DN84851_c0_g84851_i1	clusterin 1-like isoform X1	XXI	Euteleostomi
329	TRINITY_DN51376_c0_g51376_i1, TRINITY_DN51379_c0_g51379_i1	coatomer subunit zeta-1-like	XII	Euteleostomi
330	TRINITY_DN44809_c0_g44809_i1, TRINITY_DN44810_c0_g44810_i3	coatomer subunit zeta-1-like isoform X2	XI	Euteleostomi
331	TRINITY_DN76003_c0_g76003_i1	collagen alpha-1(X) chain	XVIII	Euteleostomi
332	TRINITY_DN67671_c0_g67671_i1	collagen alpha-1(X) chain-like	XV	Osteoglossocephalai
333	TRINITY_DN12373_c0_g12373_i1	collagen alpha-1(XI) chain-like	III	Neopterygii
334	TRINITY_DN20395_c0_g20395_i1	collagen alpha-1(XI) chain-like	IX	Vertebrata
335	TRINITY_DN89827_c0_g89827_i1, TRINITY_DN91879_c0_g91879_i1, TRINITY_DN91881_c0_g91881_i1, TRINITY_DN91883_c0_g91883_i1, TRINITY_DN91886_c0_g91886_i1, TRINITY_DN91888_c0_g91888_i1, TRINITY_DN91889_c0_g91889_i1, TRINITY_DN91891_c0_g91891_i1, TRINITY_DN91892_c0_g91892_i1	complement C3-like	scf.232	Gasterosteus aculeatus										TRINITY_DN91888_c0_g91888_i1	Un	TRINITY_DN91889_c0_g91889_i1	Un	TRINITY_DN91891_c0_g91891_i1	Un	TRINITY_DN91892_c0_g91892_i1	Un
336	TRINITY_DN22404_c0_g22404_i1, TRINITY_DN22558_c0_g22558_i1, TRINITY_DN24046_c0_g24046_i1, TRINITY_DN22394_c0_g22394_i1, TRINITY_DN22396_c0_g22396_i1, TRINITY_DN22398_c0_g22398_i1, TRINITY_DN22399_c0_g22399_i1, TRINITY_DN22406_c0_g22406_i1, TRINITY_DN22410_c0_g22410_i1, TRINITY_DN22414_c0_g22414_i1, TRINITY_DN22537_c0_g22537_i1, TRINITY_DN22539_c0_g22539_i1, TRINITY_DN22540_c0_g22540_i1, TRINITY_D…	complement C3-like	IX	Vertebrata
337	TRINITY_DN85336_c0_g85336_i1	connector enhancer of kinase suppressor of ras 2	XXI	Euteleostomi
338	TRINITY_DN34464_c0_g34464_i1, TRINITY_DN34461_c0_g34461_i1	connector enhancer of kinase suppressor of ras 2-like isoform X1	VII	Euteleostomi
339	TRINITY_DN88400_c0_g88400_i1	disulfide-isomerase TMX3-like	scf.161	Osteoglossocephalai
340	TRINITY_DN85138_c0_g85138_i1, TRINITY_DN85139_c0_g85139_i1	disulfide-isomerase TMX3-like	XXI	Osteoglossocephalai
341	TRINITY_DN50635_c0_g50635_i1, TRINITY_DN50636_c0_g50636_i2	contactin-4-like isoform X1	XII	Osteoglossocephalai
342	TRINITY_DN75212_c0_g75212_i1, TRINITY_DN75217_c0_g75217_i1, TRINITY_DN75220_c0_g75220_i1	contactin-4-like isoform X2	XVII	Osteoglossocephalai
343	TRINITY_DN37895_c0_g37895_i1	contactin-associated -like 4	VIII	Acanthomorphata
344	TRINITY_DN13144_c0_g13144_i1, TRINITY_DN13147_c0_g13147_i1, TRINITY_DN13178_c0_g13178_i1	contactin-associated -like 4-like	III	Acanthomorphata
345	TRINITY_DN54808_c0_g54808_i1	coronin-1C isoform X2	XIII	Clupeocephala
346	TRINITY_DN59083_c0_g59083_i1, TRINITY_DN59079_c0_g59079_i1, TRINITY_DN59084_c0_g59084_i1, TRINITY_DN59085_c0_g59085_i1	coronin-1C-like isoform X1	XIV	Clupeocephala
347	TRINITY_DN57749_c0_g57749_i1, TRINITY_DN57750_c0_g57750_i1	corticotropin-releasing factor-binding	XIV	Osteoglossocephalai
348	TRINITY_DN53844_c0_g53844_i1, TRINITY_DN53845_c0_g53845_i1, TRINITY_DN53846_c0_g53846_i1	corticotropin-releasing factor-binding -like	XIII	Osteoglossocephalai
349	TRINITY_DN6226_c0_g6226_i1	COUP transcription factor 2-like	II	Clupeocephala
350	TRINITY_DN64805_c0_g64805_i1, TRINITY_DN64806_c0_g64806_i1, TRINITY_DN64804_c0_g64804_i1	COUP transcription factor 2-like isoform X1	XIX	Clupeocephala
351	TRINITY_DN33438_c0_g33438_i1	creatine kinase M-type	VII	Bilateria
352	TRINITY_DN3166_c0_g3166_i1, TRINITY_DN3167_c0_g3167_i1	creatine kinase M-type	I	Bilateria
353	TRINITY_DN62604_c0_g62604_i1, TRINITY_DN62605_c0_g62605_i1, TRINITY_DN62606_c0_g62606_i1, TRINITY_DN62606_c0_g62606_i3, TRINITY_DN62606_c0_g62606_i4	creatine kinase U- mitochondrial-like	XIX	Euteleostomi
354	TRINITY_DN53840_c0_g53840_i1, TRINITY_DN53841_c0_g53841_i1, TRINITY_DN53842_c0_g53842_i1, TRINITY_DN53843_c0_g53843_i1	creatine kinase U- mitochondrial-like	XIII	Osteoglossocephalai
355	TRINITY_DN38590_c0_g38590_i1, TRINITY_DN38591_c0_g38591_i1	CREB-regulated transcription coactivator 1-like isoform X2	VIII	Bilateria
356	TRINITY_DN79024_c0_g79024_i1	CREB-regulated transcription coactivator 2-like isoform X1	XX	Bilateria
357	TRINITY_DN53060_c0_g53060_i1, TRINITY_DN53061_c0_g53061_i1	crumbs homolog 1-like	XIII	Chordata
358	TRINITY_DN60401_c0_g60401_i1, TRINITY_DN60404_c0_g60404_i1	crumbs homolog 1-like	XIV	Osteoglossocephalai
359	TRINITY_DN62442_c0_g62442_i1, TRINITY_DN62441_c0_g62441_i1, TRINITY_DN62443_c0_g62443_i1	CTD small phosphatase 2-A-like isoform X1	XIX	Opisthokonta
360	TRINITY_DN6978_c0_g6978_i1	CTD small phosphatase 2-A-like isoform X1	II	Opisthokonta
361	TRINITY_DN84550_c0_g84550_i1	CTD small phosphatase -like isoform X1	XXI	Bilateria
362	TRINITY_DN9723_c0_g9723_i1, TRINITY_DN9724_c0_g9724_i2, TRINITY_DN9725_c0_g9725_i1	CTD small phosphatase -like isoform X3	III	Bilateria
363	TRINITY_DN83076_c0_g83076_i1, TRINITY_DN83070_c0_g83070_i1, TRINITY_DN83071_c0_g83071_i1, TRINITY_DN83073_c0_g83073_i1, TRINITY_DN83074_c0_g83074_i1, TRINITY_DN83077_c0_g83077_i1, TRINITY_DN83078_c0_g83078_i1, TRINITY_DN83079_c0_g83079_i1	CTP synthase 1	XX	Neopterygii
364	TRINITY_DN43449_c0_g43449_i1, TRINITY_DN43445_c0_g43445_i1, TRINITY_DN43446_c0_g43446_i1, TRINITY_DN43447_c0_g43447_i1, TRINITY_DN43450_c0_g43450_i1	CTP synthase 1-like isoform X1	X	Neopterygii
365	TRINITY_DN3517_c0_g3517_i1	cullin-5-like isoform X1	I	Euteleosteomorpha
366	TRINITY_DN36146_c0_g36146_i1	cullin-5-like isoform X1	VII	Euteleosteomorpha
367	TRINITY_DN71534_c0_g71534_i1	C-X-C chemokine receptor type 4	XVI	Bilateria
368	TRINITY_DN9646_c0_g9646_i1	C-X-C chemokine receptor type 4-like	III	Bilateria
369	TRINITY_DN4487_c0_g4487_i1	cyclic AMP-responsive element-binding 1-like isoform X1	I	Euteleostomi
370	TRINITY_DN43174_c0_g43174_i1	cyclic AMP-responsive element-binding 5 isoform X1	X	Euteleostomi
371	TRINITY_DN45109_c0_g45109_i1	cyclin-dependent kinase 5 activator 1-like	XI	Vertebrata
372	TRINITY_DN71661_c0_g71661_i1	cyclin-dependent kinase 5 activator 1-like	XVI	Vertebrata
373	TRINITY_DN41293_c0_g41293_i1	cyclin-dependent kinase 5 activator 1-like	X	Vertebrata
374	TRINITY_DN25209_c0_g25209_i1, TRINITY_DN25210_c0_g25210_i1	cyclin-dependent kinase 5 activator 1-like	V	Vertebrata
375	TRINITY_DN4281_c0_g4281_i1, TRINITY_DN4282_c0_g4282_i1	cyclin-Y 1-like	I	Chordata
376	TRINITY_DN69495_c0_g69495_i1, TRINITY_DN83330_c0_g83330_i1	cyclin-Y 1-like isoform X1	XVI	Chordata
377	TRINITY_DN13119_c0_g13119_i1, TRINITY_DN13122_c0_g13122_i1	cyclin-Y-like isoform X2	III	Clupeocephala
378	TRINITY_DN83329_c0_g83329_i1	cyclin-Y-like isoform X4	XXI	Chordata
379	TRINITY_DN45189_c0_g45189_i1, TRINITY_DN45192_c0_g45192_i1	cysteine protease ATG4D-like	XI	Opisthokonta
380	TRINITY_DN19717_c0_g19717_i1, TRINITY_DN19718_c0_g19718_i1, TRINITY_DN19720_c0_g19720_i1, TRINITY_DN19721_c0_g19721_i1, TRINITY_DN19722_c0_g19722_i1, TRINITY_DN19725_c0_g19725_i1	cysteine protease ATG4D-like	IX	Opisthokonta
381	TRINITY_DN68008_c0_g68008_i1, TRINITY_DN68010_c0_g68010_i1, TRINITY_DN68014_c0_g68014_i1, TRINITY_DN68015_c0_g68015_i1	cysteine-rich 2-like	XV	Neopterygii
382	TRINITY_DN78027_c0_g78027_i1	cysteine-rich 2-like	XVIII	Neopterygii
383	TRINITY_DN84122_c0_g84122_i1, TRINITY_DN84123_c0_g84123_i1	Cysteine-rich secretory LCCL domain-containing 1	XXI	Osteoglossocephalai
384	TRINITY_DN10556_c0_g10556_i1	cysteine-rich secretory LCCL domain-containing 1-like	III	Osteoglossocephalai
385	TRINITY_DN7582_c0_g7582_i1, TRINITY_DN7583_c0_g7583_i1	cytochrome c oxidase subunit 4 isoform mitochondrial-like	II	Vertebrata
386	TRINITY_DN49663_c0_g49663_i1, TRINITY_DN49664_c0_g49664_i1, TRINITY_DN49665_c0_g49665_i1, TRINITY_DN49667_c0_g49667_i1, TRINITY_DN49667_c0_g49667_i2	cytochrome c oxidase subunit 4 isoform mitochondrial-like	XII	Vertebrata
387	TRINITY_DN47712_c0_g47712_i1	cytochrome c oxidase subunit mitochondrial-like	XI	Euteleostomi
388	TRINITY_DN6110_c0_g6110_i1, TRINITY_DN6111_c0_g6111_i1	cytochrome c oxidase subunit mitochondrial-like	II	Osteoglossocephalai
389	TRINITY_DN77830_c0_g77830_i1, TRINITY_DN77832_c0_g77832_i1	cytochrome c oxidase subunit mitochondrial-like	XVIII	Euteleostomi
390	TRINITY_DN69178_c0_g69178_i1, TRINITY_DN69181_c0_g69181_i1, TRINITY_DN69182_c0_g69182_i1, TRINITY_DN69183_c0_g69183_i1, TRINITY_DN69184_c0_g69184_i1, TRINITY_DN69186_c0_g69186_i1	cytochrome P450 2J2-like	XVI	Gasterosteus aculeatus
391	TRINITY_DN40832_c0_g40832_i1	cytochrome P450 2J2-like	VIII	Vertebrata
392	TRINITY_DN39647_c0_g39647_i1, TRINITY_DN39648_c0_g39648_i1, TRINITY_DN39650_c0_g39650_i2, TRINITY_DN39650_c0_g39650_i4, TRINITY_DN39652_c0_g39652_i1, TRINITY_DN39655_c0_g39655_i1, TRINITY_DN39656_c0_g39656_i1, TRINITY_DN39657_c0_g39657_i1	cytochrome P450 2J6-like	VIII	Vertebrata
393	TRINITY_DN61296_c0_g61296_i1, TRINITY_DN65315_c0_g65315_i1, TRINITY_DN61294_c0_g61294_i1, TRINITY_DN61294_c0_g61294_i3	cytochrome P450 2J6-like	XIX	Gasterosteus aculeatus
394	TRINITY_DN87881_c0_g87881_i1	cytochrome P450 2J6-like isoform X2	scf.1470	Gasterosteus aculeatus
395	TRINITY_DN89736_c0_g89736_i1	cytochrome P450 2J6-like isoform X2	scf.224	Gasterosteus aculeatus
396	TRINITY_DN20530_c0_g20530_i1, TRINITY_DN20511_c0_g20511_i1, TRINITY_DN20513_c0_g20513_i1, TRINITY_DN20514_c0_g20514_i2, TRINITY_DN20515_c0_g20515_i1, TRINITY_DN20518_c0_g20518_i1, TRINITY_DN20522_c0_g20522_i1, TRINITY_DN20529_c0_g20529_i1, TRINITY_DN20531_c0_g20531_i1	cytochrome P450 3A30-like	IX	Osteoglossocephalai
397	TRINITY_DN51603_c0_g51603_i1, TRINITY_DN51604_c0_g51604_i1	cytochrome P450 3A40-like	XII	Neopterygii
398	TRINITY_DN46598_c0_g46598_i1, TRINITY_DN46596_c0_g46596_i1, TRINITY_DN46597_c0_g46597_i1, TRINITY_DN46599_c0_g46599_i1, TRINITY_DN46601_c0_g46601_i1, TRINITY_DN46600_c0_g46600_i1	cytohesin-1 isoform X1	XI	Osteoglossocephalai
399	TRINITY_DN24783_c0_g24783_i1, TRINITY_DN24777_c0_g24777_i1, TRINITY_DN24779_c0_g24779_i2, TRINITY_DN24779_c0_g24779_i1	cytohesin-1 isoform X1	V	Osteoglossocephalai
400	TRINITY_DN46962_c0_g46962_i1, TRINITY_DN46964_c0_g46964_i1	cytohesin-3-like	XI	Acanthomorphata
401	TRINITY_DN27144_c0_g27144_i1, TRINITY_DN27145_c0_g27145_i1	cytohesin-3-like isoform X2	V	Acanthomorphata
402	TRINITY_DN89753_c0_g89753_i1, TRINITY_DN89755_c0_g89755_i1	cytoplasmic 1-like	scf.225	Gasterosteus aculeatus
403	TRINITY_DN92347_c0_g92347_i1, TRINITY_DN92347_c0_g92347_i2	cytoplasmic 1-like	scf.395	Gasterosteus aculeatus
404	TRINITY_DN81743_c0_g81743_i1	cytoplasmic phosphatidylinositol transfer 1-like	XX	Vertebrata
405	TRINITY_DN22205_c0_g22205_i1, TRINITY_DN22207_c0_g22207_i1	cytoplasmic phosphatidylinositol transfer 1-like isoform X2	IX	Vertebrata
406	TRINITY_DN34653_c0_g34653_i1, TRINITY_DN34651_c0_g34651_i1	cytoplasmic polyadenylation element-binding 4 isoform X1	VII	Osteoglossocephalai
407	TRINITY_DN16458_c0_g16458_i1, TRINITY_DN16460_c0_g16460_i1	cytoplasmic polyadenylation element-binding 4-like isoform X1	IV	Osteoglossocephalai
408	TRINITY_DN66429_c0_g66429_i1, TRINITY_DN66430_c0_g66430_i1, TRINITY_DN66431_c0_g66431_i1, TRINITY_DN66440_c0_g66440_i1, TRINITY_DN66447_c0_g66447_i1	cytosolic 5 -nucleotidase 1A-like	XV	Vertebrata
409	TRINITY_DN76617_c0_g76617_i1	cytosolic 5 -nucleotidase 1A-like	XVIII	Vertebrata
410	TRINITY_DN16454_c0_g16454_i1, TRINITY_DN16455_c0_g16455_i1	D(1) dopamine receptor-like	IV	Euteleostomi
411	TRINITY_DN35833_c0_g35833_i1	D(1)-like dopamine receptor-like	VII	Euteleostomi
412	TRINITY_DN86693_c0_g86693_i1, TRINITY_DN86695_c0_g86695_i1	delta 3	scf.1253	Osteoglossocephalai
413	TRINITY_DN3611_c0_g3611_i1	delta 3	I	Osteoglossocephalai
414	TRINITY_DN28073_c0_g28073_i1, TRINITY_DN28074_c0_g28074_i1	delta-1-pyrroline-5-carboxylate synthase-like	VI	Neopterygii
415	TRINITY_DN25953_c0_g25953_i1	delta-1-pyrroline-5-carboxylate synthase-like isoform X2	V	Neopterygii
416	TRINITY_DN80496_c0_g80496_i1	delta-type opioid receptor-like	XX	Euteleostomi
417	TRINITY_DN43376_c0_g43376_i1	delta-type opioid receptor-like	X	Euteleostomi
418	TRINITY_DN50826_c0_g50826_i1, TRINITY_DN50827_c0_g50827_i1, TRINITY_DN50828_c0_g50828_i1	deoxyribonuclease gamma-like	XII	Vertebrata
419	TRINITY_DN87721_c0_g87721_i1	deoxyribonuclease gamma-like isoform X2	scf.139	Chordata
420	TRINITY_DN51832_c0_g51832_i1, TRINITY_DN51833_c0_g51833_i1, TRINITY_DN51834_c0_g51834_i1	diacylglycerol kinase alpha-like	XII	Osteoglossocephalai
421	TRINITY_DN90371_c0_g90371_i1	diacylglycerol kinase alpha-like isoform X1	scf.27	Osteoglossocephalai
422	TRINITY_DN25101_c0_g25101_i1	dickkopf-related 3-like	V	Clupeocephala
423	TRINITY_DN61058_c0_g61058_i1	dickkopf-related 3-like	XIX	Osteoglossocephalai
424	TRINITY_DN77302_c0_g77302_i1, TRINITY_DN77306_c0_g77306_i1	dihydrolipoyllysine-residue succinyltransferase component of 2-oxoglutarate dehydrogenase mitochondrial	XVIII	Neopterygii
425	TRINITY_DN66733_c0_g66733_i1, TRINITY_DN66734_c0_g66734_i1, TRINITY_DN66735_c0_g66735_i1, TRINITY_DN66736_c0_g66736_i1	dihydrolipoyllysine-residue succinyltransferase component of 2-oxoglutarate dehydrogenase mitochondrial-like isoform X1	XV	Neopterygii
426	TRINITY_DN75184_c0_g75184_i1, TRINITY_DN75185_c0_g75185_i1, TRINITY_DN75186_c0_g75186_i1, TRINITY_DN75187_c0_g75187_i1	dihydropyridine-sensitive L-type skeletal muscle calcium channel subunit alpha-1-like	XVII	Osteoglossocephalai
427	TRINITY_DN51166_c0_g51166_i1, TRINITY_DN51168_c0_g51168_i1, TRINITY_DN51169_c0_g51169_i1	dihydropyridine-sensitive L-type skeletal muscle calcium channel subunit alpha-1-like	XII	Osteoglossocephalai
428	TRINITY_DN55727_c0_g55727_i1, TRINITY_DN55726_c0_g55726_i1	dihydropyrimidinase-related 2-like isoform X1	XIII	Opisthokonta
429	TRINITY_DN60161_c0_g60161_i1, TRINITY_DN60163_c0_g60163_i1	dihydropyrimidinase-related 2-like isoform X1	XIV	Opisthokonta
430	TRINITY_DN27346_c0_g27346_i1, TRINITY_DN27347_c0_g27347_i2	dihydropyrimidinase-related 2-like isoform X2	V	Opisthokonta
431	TRINITY_DN66527_c0_g66527_i1, TRINITY_DN66528_c0_g66528_i1, TRINITY_DN66531_c0_g66531_i1	dimethyladenosine transferase mitochondrial-like	XV	Opisthokonta
432	TRINITY_DN7908_c0_g7908_i1, TRINITY_DN7909_c0_g7909_i1, TRINITY_DN7910_c0_g7910_i1	dimethyladenosine transferase mitochondrial-like	II	Opisthokonta
433	TRINITY_DN77256_c0_g77256_i1, TRINITY_DN77257_c0_g77257_i1, TRINITY_DN77257_c0_g77257_i2, TRINITY_DN77257_c0_g77257_i3	disheveled-associated activator of morphogenesis 1 isoform X1	XVIII	Euteleostomi
434	TRINITY_DN86927_c0_g86927_i1	disheveled-associated activator of morphogenesis 1-like	scf.128	Euteleostomi
435	TRINITY_DN7337_c0_g7337_i1, TRINITY_DN7334_c0_g7334_i1, TRINITY_DN7335_c0_g7335_i1	disintegrin and metallo ase domain-containing 10	II	Clupeocephala
436	TRINITY_DN62406_c0_g62406_i1, TRINITY_DN62407_c0_g62407_i1	disintegrin and metallo ase domain-containing 10-like	XIX	Clupeocephala
437	TRINITY_DN24569_c0_g24569_i1, TRINITY_DN24574_c0_g24574_i1	disintegrin and metallo ase domain-containing 12-like	V	Clupeocephala
438	TRINITY_DN29731_c0_g29731_i1	disintegrin and metallo ase domain-containing 12-like isoform X2	VI	Clupeocephala
439	TRINITY_DN16856_c0_g16856_i1	DNA damage-inducible transcript 4 -like	IV	Euteleostomi
440	TRINITY_DN29495_c0_g29495_i1, TRINITY_DN29496_c0_g29496_i1	DNA damage-inducible transcript 4 -like	VI	Osteoglossocephalai
441	TRINITY_DN32602_c0_g32602_i1, TRINITY_DN32605_c0_g32605_i1	DNA damage-inducible transcript 4 -like	VII	Euteleostomi
442	TRINITY_DN88890_c0_g88890_i1	DNA topoisomerase 1	scf.180	Osteoglossocephalai
443	TRINITY_DN74618_c0_g74618_i1, TRINITY_DN74619_c0_g74619_i1, TRINITY_DN74620_c0_g74620_i1, TRINITY_DN74621_c0_g74621_i1, TRINITY_DN74626_c0_g74626_i1, TRINITY_DN74628_c0_g74628_i1, TRINITY_DN74624_c0_g74624_i1	DNA topoisomerase 1-like isoform X1	XVII	Osteoglossocephalai
444	TRINITY_DN6274_c0_g6274_i1, TRINITY_DN6276_c0_g6276_i1, TRINITY_DN6278_c0_g6278_i1	dnaJ homolog subfamily A member 2-like	II	Clupeocephala
445	TRINITY_DN64659_c0_g64659_i1, TRINITY_DN64660_c0_g64660_i1	dnaJ homolog subfamily A member 2-like	XIX	Clupeocephala
446	TRINITY_DN46786_c0_g46786_i1, TRINITY_DN46788_c0_g46788_i1	dnaJ homolog subfamily A member mitochondrial-like	XI	Osteoglossocephalai
447	TRINITY_DN24088_c0_g24088_i1, TRINITY_DN24089_c0_g24089_i1, TRINITY_DN24090_c0_g24090_i1, TRINITY_DN24092_c0_g24092_i1, TRINITY_DN24093_c0_g24093_i1, TRINITY_DN24094_c0_g24094_i1	dnaJ homolog subfamily A member mitochondrial-like isoform X1	IX	Osteoglossocephalai
448	TRINITY_DN46402_c0_g46402_i1, TRINITY_DN46403_c0_g46403_i1	dnaJ homolog subfamily B member 1-like	XI	Neopterygii
449	TRINITY_DN22507_c0_g22507_i1, TRINITY_DN22508_c0_g22508_i2	dnaJ homolog subfamily B member 1-like	IX	Neopterygii
450	TRINITY_DN79485_c0_g79485_i1	dolichyl-diphosphooligosaccharide-- glycosyltransferase subunit STT3B-like	XX	Clupeocephala
451	TRINITY_DN41759_c0_g41759_i1	dolichyl-diphosphooligosaccharide-- glycosyltransferase subunit STT3B-like	X	Clupeocephala
452	TRINITY_DN80287_c0_g80287_i1	doublecortin domain-containing 2-like	XX	Osteoglossocephalai
453	TRINITY_DN67373_c0_g67373_i1	doublecortin domain-containing 2-like	XV	Osteoglossocephalai
454	TRINITY_DN80144_c0_g80144_i1	double-strand-break repair rad21 homolog	XX	Clupeocephala
455	TRINITY_DN41682_c0_g41682_i1	double-strand-break repair rad21 homolog isoform X1	X	Clupeocephala
456	TRINITY_DN5093_c0_g5093_i1, TRINITY_DN5095_c0_g5095_i1	double-stranded RNA-specific editase 1-like	I	Neopterygii
457	TRINITY_DN69577_c0_g69577_i1	double-stranded RNA-specific editase 1-like isoform X1	XVI	Neopterygii
458	TRINITY_DN33518_c0_g33518_i1, TRINITY_DN33519_c0_g33519_i1, TRINITY_DN33521_c0_g33521_i1	Down syndrome cell adhesion molecule-like	VII	Vertebrata
459	TRINITY_DN1245_c0_g1245_i1, TRINITY_DN1247_c0_g1247_i1, TRINITY_DN1248_c0_g1248_i1	Down syndrome cell adhesion molecule-like isoform X2	I	Vertebrata
460	TRINITY_DN81912_c0_g81912_i1	dual specificity kinase CLK2-like	XX	Neopterygii
461	TRINITY_DN41813_c0_g41813_i2, TRINITY_DN41813_c0_g41813_i3, TRINITY_DN41815_c0_g41815_i1, TRINITY_DN41816_c0_g41816_i1	dual specificity kinase CLK2-like isoform X2	X	Neopterygii
462	TRINITY_DN39934_c0_g39934_i1, TRINITY_DN39935_c0_g39935_i1	dual specificity mitogen-activated kinase kinase 2-like	VIII	Euteleostomi
463	TRINITY_DN11186_c0_g11186_i1, TRINITY_DN11187_c0_g11187_i1, TRINITY_DN11188_c0_g11188_i1, TRINITY_DN11189_c0_g11189_i1	dual specificity mitogen-activated kinase kinase 2-like	III	Euteleostomi
464	TRINITY_DN73668_c0_g73668_i1, TRINITY_DN73669_c0_g73669_i2	dual specificity phosphatase 7-like	XVII	Osteoglossocephalai
465	TRINITY_DN93910_c0_g93910_i1	dual specificity phosphatase 7-like	scf.68	Osteoglossocephalai
466	TRINITY_DN10592_c0_g10592_i1, TRINITY_DN10593_c0_g10593_i1	dual specificity phosphatase CDC14A-like	III	Osteoglossocephalai
467	TRINITY_DN40276_c0_g40276_i1	dual specificity phosphatase CDC14A-like	VIII	Osteoglossocephalai
468	TRINITY_DN21199_c0_g21199_i1, TRINITY_DN21204_c0_g21204_i1	dynamin-binding -like	IX	Bilateria
469	TRINITY_DN26083_c0_g26083_i1, TRINITY_DN26085_c0_g26085_i1, TRINITY_DN26084_c0_g26084_i1	dynamin-binding -like isoform X1	V	Bilateria
470	TRINITY_DN26911_c0_g26911_i1	E3 ubiquitin- ligase BRE1A	V	Euteleostomi
471	TRINITY_DN15746_c0_g15746_i1, TRINITY_DN15747_c0_g15747_i1	E3 ubiquitin- ligase BRE1A-like	IV	Euteleostomi
472	TRINITY_DN5018_c0_g5018_i1, TRINITY_DN5017_c0_g5017_i1	E3 ubiquitin- ligase HECW2	I	Vertebrata
473	TRINITY_DN69206_c0_g69206_i1, TRINITY_DN69209_c0_g69209_i1, TRINITY_DN69207_c0_g69207_i1	E3 ubiquitin- ligase HECW2-like isoform X3	XVI	Vertebrata
474	TRINITY_DN73377_c0_g73377_i1	E3 ubiquitin- ligase Itchy-like	XVII	Euteleostomi
475	TRINITY_DN49806_c0_g49806_i1	E3 ubiquitin- ligase Itchy-like	XII	Euteleostomi
476	TRINITY_DN11385_c0_g11385_i1, TRINITY_DN11387_c0_g11387_i1	E3 ubiquitin- ligase MARCH2-like	III	Euteleosteomorpha
477	TRINITY_DN40206_c0_g40206_i1, TRINITY_DN40207_c0_g40207_i1	E3 ubiquitin- ligase MARCH2-like	VIII	Euteleosteomorpha
478	TRINITY_DN84042_c0_g84042_i1, TRINITY_DN84044_c0_g84044_i1	E3 ubiquitin- ligase MARCH6	XXI	Osteoglossocephalai
479	TRINITY_DN10563_c0_g10563_i1, TRINITY_DN10564_c0_g10564_i1, TRINITY_DN10572_c0_g10572_i1, TRINITY_DN10574_c0_g10574_i1, TRINITY_DN10575_c0_g10575_i1	E3 ubiquitin- ligase MARCH6-like	III	Osteoglossocephalai
480	TRINITY_DN52256_c0_g52256_i1, TRINITY_DN52257_c0_g52257_i1	E3 ubiquitin- ligase MARCH9-like	XII	Osteoglossocephalai
481	TRINITY_DN90470_c0_g90470_i1	E3 ubiquitin- ligase MARCH9-like	scf.27	Osteoglossocephalai
482	TRINITY_DN23671_c0_g23671_i1, TRINITY_DN23673_c0_g23673_i1, TRINITY_DN23674_c0_g23674_i1	E3 ubiquitin- ligase pellino homolog 1-like	IX	Bilateria
483	TRINITY_DN92598_c0_g92598_i1	E3 ubiquitin- ligase pellino homolog 1-like	scf.47	Bilateria
484	TRINITY_DN91646_c0_g91646_i1	E3 ubiquitin- ligase pellino homolog 1-like isoform X1	scf.277	Bilateria
485	TRINITY_DN66882_c0_g66882_i1	E3 ubiquitin- ligase pellino homolog 2	XV	Bilateria
486	TRINITY_DN78399_c0_g78399_i1, TRINITY_DN78400_c0_g78400_i1	E3 ubiquitin- ligase pellino homolog 2-like	XVIII	Bilateria
487	TRINITY_DN11145_c0_g11145_i1, TRINITY_DN11147_c0_g11147_i1	E3 ubiquitin- ligase RNF126-like	III	Osteoglossocephalai
488	TRINITY_DN40036_c0_g40036_i1, TRINITY_DN40037_c0_g40037_i2	E3 ubiquitin- ligase RNF126-like	VIII	Osteoglossocephalai
489	TRINITY_DN23832_c0_g23832_i1, TRINITY_DN23833_c0_g23833_i1	E3 ubiquitin- ligase TRIM21-like	IX	Euteleostomi
490	TRINITY_DN24732_c0_g24732_i1	E3 ubiquitin- ligase TRIM21-like	V	Neopterygii
491	TRINITY_DN63016_c0_g63016_i1, TRINITY_DN63076_c0_g63076_i1, TRINITY_DN63189_c0_g63189_i1, TRINITY_DN63192_c0_g63192_i2, TRINITY_DN63238_c0_g63238_i1, TRINITY_DN63239_c0_g63239_i1	E3 ubiquitin- ligase TRIM21-like	XIX	Euteleostomi
492	TRINITY_DN88721_c0_g88721_i1	E3 ubiquitin- ligase TRIM21-like	scf.171	Euteleostomi
493	TRINITY_DN92385_c0_g92385_i1	E3 ubiquitin- ligase TRIM21-like	scf.414	Euteleostomi
494	TRINITY_DN76260_c0_g76260_i1	E3 ubiquitin- ligase TRIM9-like isoform X1	XVIII	Vertebrata
495	TRINITY_DN68332_c0_g68332_i1	E3 ubiquitin- ligase TRIM9-like isoform X1	XV	Vertebrata
496	TRINITY_DN78904_c0_g78904_i1, TRINITY_DN78905_c0_g78905_i3, TRINITY_DN78908_c0_g78908_i1, TRINITY_DN78909_c0_g78909_i1	E3 ubiquitin- ligase UBR7 isoform X1	XVIII	Osteoglossocephalai
497	TRINITY_DN66977_c0_g66977_i1	E3 ubiquitin- ligase UBR7-like isoform X1	XV	Osteoglossocephalai
498	TRINITY_DN83189_c0_g83189_i1	E3 ubiquitin- ligase ZNRF2	XX	Chordata
499	TRINITY_DN43679_c0_g43679_i1	E3 ubiquitin- ligase ZNRF2-like	X	Chordata
500	TRINITY_DN30303_c0_g30303_i1	early growth response 2b-like	VI	Neopterygii
501	TRINITY_DN93040_c0_g93040_i1	early growth response 2b-like	scf.48	Neopterygii
502	TRINITY_DN37227_c0_g37227_i1, TRINITY_DN37229_c0_g37229_i1	ecotropic viral integration site 5 homolog isoform X1	VIII	Vertebrata
503	TRINITY_DN93378_c0_g93378_i1	ecotropic viral integration site 5 homolog isoform X2	scf.558	Vertebrata
504	TRINITY_DN66834_c0_g66834_i1, TRINITY_DN66835_c0_g66835_i1	ectonucleoside triphosphate diphosphohydrolase 5-like	XV	Opisthokonta
505	TRINITY_DN78373_c0_g78373_i1	ectonucleoside triphosphate diphosphohydrolase 5-like	XVIII	Opisthokonta
506	TRINITY_DN37650_c0_g37650_i1, TRINITY_DN37655_c0_g37655_i1, TRINITY_DN37651_c0_g37651_i1	Elongation factor 1-delta	VIII	Gasterosteus aculeatus
507	TRINITY_DN12755_c0_g12755_i1, TRINITY_DN12763_c0_g12763_i1, TRINITY_DN12750_c0_g12750_i1, TRINITY_DN12751_c0_g12751_i1, TRINITY_DN12757_c0_g12757_i1, TRINITY_DN12762_c0_g12762_i1	elongation factor 1-delta-like isoform X1	III	Neopterygii
508	TRINITY_DN86689_c0_g86689_i1, TRINITY_DN86690_c0_g86690_i1	elongation factor 1-delta-like isoform X3	scf.1251	Gasterosteus aculeatus
509	TRINITY_DN10038_c0_g10038_i1, TRINITY_DN10039_c0_g10039_i1, TRINITY_DN10040_c0_g10040_i1	elongation of very long chain fatty acids 1-like	III	Opisthokonta
510	TRINITY_DN39677_c0_g39677_i1, TRINITY_DN39678_c0_g39678_i1, TRINITY_DN39679_c0_g39679_i1	elongation of very long chain fatty acids 1-like isoform X1	VIII	Opisthokonta
511	TRINITY_DN80120_c0_g80120_i1	elongation of very long chain fatty acids 4-like	XX	Opisthokonta
512	TRINITY_DN78694_c0_g78694_i1, TRINITY_DN78695_c0_g78695_i1	elongation of very long chain fatty acids 4-like	XVIII	Opisthokonta
513	TRINITY_DN39745_c0_g39745_i5, TRINITY_DN39746_c0_g39746_i1, TRINITY_DN39748_c0_g39748_i1, TRINITY_DN39750_c0_g39750_i1, TRINITY_DN39750_c0_g39750_i2	elongation of very long chain fatty acids 4-like	VIII	Opisthokonta
514	TRINITY_DN41195_c0_g41195_i1, TRINITY_DN41197_c0_g41197_i1, TRINITY_DN41198_c0_g41198_i1, TRINITY_DN41196_c0_g41196_i1, TRINITY_DN41199_c0_g41199_i1, TRINITY_DN41202_c0_g41202_i1, TRINITY_DN41203_c0_g41203_i1, TRINITY_DN41204_c0_g41204_i1, TRINITY_DN41201_c0_g41201_i1	elongation factor 1 alpha	X	Gasterosteus aculeatus
515	TRINITY_DN21572_c0_g21572_i1	elongation factor 1-alpha 1	IX	Vertebrata
516	TRINITY_DN14048_c0_g14048_i1	elongation of very long chain fatty acids 6-like	IV	Vertebrata
517	TRINITY_DN88275_c0_g88275_i1, TRINITY_DN88276_c0_g88276_i1	elongation of very long chain fatty acids 6-like	scf.156	Neopterygii
518	TRINITY_DN25388_c0_g25388_i1	elongation of very long chain fatty acids 6-like	V	Neopterygii
519	TRINITY_DN39774_c0_g39774_i1, TRINITY_DN39766_c0_g39766_i1, TRINITY_DN39767_c0_g39767_i1, TRINITY_DN39768_c0_g39768_i1, TRINITY_DN39769_c0_g39769_i1, TRINITY_DN39770_c0_g39770_i2, TRINITY_DN39771_c0_g39771_i1, TRINITY_DN39772_c0_g39772_i1	endophilin-A2 isoform X2	VIII	Osteoglossocephalai
520	TRINITY_DN11243_c0_g11243_i1, TRINITY_DN11244_c0_g11244_i1	endophilin-A2-like isoform X2	III	Osteoglossocephalai
521	TRINITY_DN64338_c0_g64338_i1, TRINITY_DN64340_c0_g64340_i1, TRINITY_DN64341_c0_g64341_i1, TRINITY_DN64343_c0_g64343_i1, TRINITY_DN64344_c0_g64344_i1	endoplasmic reticulum-Golgi intermediate compartment 2-like	XIX	Opisthokonta
522	TRINITY_DN19185_c0_g19185_i1	endoplasmic reticulum-Golgi intermediate compartment 2-like isoform X1	IV	Opisthokonta
523	TRINITY_DN54649_c0_g54649_i2, TRINITY_DN54651_c0_g54651_i1	eosinophil peroxidase-like	XIII	Osteoglossocephalai
524	TRINITY_DN59231_c0_g59231_i1, TRINITY_DN59231_c0_g59231_i2, TRINITY_DN59232_c0_g59232_i1, TRINITY_DN59234_c0_g59234_i1, TRINITY_DN59236_c0_g59236_i1, TRINITY_DN59237_c0_g59237_i1, TRINITY_DN59238_c0_g59238_i1, TRINITY_DN59239_c0_g59239_i1	eosinophil peroxidase-like	XIV	Osteoglossocephalai
525	TRINITY_DN75443_c0_g75443_i1	ephrin type-A receptor 2-like isoform X2	XVII	Clupeocephala
526	TRINITY_DN50027_c0_g50027_i2	ephrin type-A receptor 2-like isoform X2	XII	Clupeocephala
527	TRINITY_DN6776_c0_g6776_i1, TRINITY_DN6779_c0_g6779_i1	ephrin type-A receptor 6-like	II	Euteleostomi
528	TRINITY_DN71417_c0_g71417_i1, TRINITY_DN71419_c0_g71419_i1	ephrin type-A receptor 6-like	XVI	Euteleostomi
529	TRINITY_DN72979_c0_g72979_i1, TRINITY_DN72981_c0_g72981_i1, TRINITY_DN72982_c0_g72982_i1, TRINITY_DN72983_c0_g72983_i1	Ephrin type-B receptor 2	XVII	Osteoglossocephalai
530	TRINITY_DN52653_c0_g52653_i1, TRINITY_DN52654_c0_g52654_i1	ephrin type-B receptor 2-like	XII	Osteoglossocephalai
531	TRINITY_DN11744_c0_g11744_i1, TRINITY_DN11745_c0_g11745_i1, TRINITY_DN11746_c0_g11746_i1, TRINITY_DN11747_c0_g11747_i1	ephrin type-B receptor 3-like	III	Euteleostomi
532	TRINITY_DN38749_c0_g38749_i1	ephrin type-B receptor 3-like isoform X2	VIII	Euteleostomi
533	TRINITY_DN54067_c0_g54067_i1, TRINITY_DN54067_c0_g54067_i2, TRINITY_DN54065_c0_g54065_i1, TRINITY_DN54066_c0_g54066_i1	ephrin-A5b-like isoform X1	XIII	Osteoglossocephalai
534	TRINITY_DN59916_c0_g59916_i1, TRINITY_DN59915_c0_g59915_i1, TRINITY_DN59917_c0_g59917_i1	ephrin-A5b-like isoform X1	XIV	Osteoglossocephalai
535	TRINITY_DN45348_c0_g45348_i1, TRINITY_DN48229_c0_g48229_i1	epithelial membrane 2-like	XI	Vertebrata
536	TRINITY_DN19643_c0_g19643_i1	epithelial membrane 2-like	IX	Vertebrata
537	TRINITY_DN50560_c0_g50560_i1, TRINITY_DN50562_c0_g50562_i1, TRINITY_DN50563_c0_g50563_i1	Epithelial membrane 3	XII	Vertebrata
538	TRINITY_DN73762_c0_g73762_i1	epithelial membrane 3-like	XVII	Vertebrata
539	TRINITY_DN28515_c0_g28515_i1, TRINITY_DN28517_c0_g28517_i1	epoxide hydrolase 1-like	VI	Euteleostomi
540	TRINITY_DN75496_c0_g75496_i1, TRINITY_DN75497_c0_g75497_i1, TRINITY_DN75498_c0_g75498_i1, TRINITY_DN75498_c0_g75498_i3, TRINITY_DN75498_c0_g75498_i5	epoxide hydrolase 1-like	XVIII	Euteleostomi
541	TRINITY_DN46919_c0_g46919_i1	ER lumen retaining receptor 2-like	XI	Chordata
542	TRINITY_DN92885_c0_g92885_i1	ER lumen retaining receptor 2-like	scf.48	Chordata
543	TRINITY_DN90835_c0_g90835_i1, TRINITY_DN90836_c0_g90836_i1, TRINITY_DN90836_c0_g90836_i2	ER membrane complex subunit 3-like	scf.27	Euteleostomi
544	TRINITY_DN87673_c0_g87673_i1, TRINITY_DN87674_c0_g87674_i1, TRINITY_DN87675_c0_g87675_i1	ER membrane complex subunit 3-like	scf.139	Euteleostomi
545	TRINITY_DN60142_c0_g60142_i1, TRINITY_DN60143_c0_g60143_i1	erythrocyte band 7 integral membrane isoform X2	XIV	Bilateria
546	TRINITY_DN35337_c0_g35337_i2, TRINITY_DN35338_c0_g35338_i1	erythrocyte band 7 integral membrane -like	VII	Bilateria
547	TRINITY_DN44391_c0_g44391_i1, TRINITY_DN44392_c0_g44392_i1, TRINITY_DN44394_c0_g44394_i1, TRINITY_DN44395_c0_g44395_i1, TRINITY_DN44396_c0_g44396_i3	eukaryotic peptide chain release factor GTP-binding subunit ERF3A-like	XI	Osteoglossocephalai
548	TRINITY_DN25520_c0_g25520_i1	eukaryotic peptide chain release factor GTP-binding subunit ERF3A-like isoform X1	V	Osteoglossocephalai
549	TRINITY_DN49326_c0_g49326_i1, TRINITY_DN49327_c0_g49327_i1	eukaryotic translation initiation factor 4E type 3-like	XII	Neopterygii
550	TRINITY_DN75290_c0_g75290_i1	eukaryotic translation initiation factor 4E type 3-like	XVII	Neopterygii
551	TRINITY_DN86735_c0_g86735_i1, TRINITY_DN86735_c0_g86735_i3, TRINITY_DN86736_c0_g86736_i1	eukaryotic translation initiation factor 5A-1-like	scf.126	Vertebrata
552	TRINITY_DN67923_c0_g67923_i1, TRINITY_DN67924_c0_g67924_i1, TRINITY_DN67925_c0_g67925_i1, TRINITY_DN67926_c0_g67926_i1, TRINITY_DN67927_c0_g67927_i1	eukaryotic translation initiation factor 5A-1-like isoform X1	XV	Vertebrata
553	TRINITY_DN60592_c0_g60592_i1, TRINITY_DN60593_c0_g60593_i1, TRINITY_DN60594_c0_g60594_i1	excitatory amino acid transporter 1-like	XIV	Osteoglossocephalai
554	TRINITY_DN54380_c0_g54380_i1, TRINITY_DN54377_c0_g54377_i1	excitatory amino acid transporter 1-like isoform X1	XIII	Osteoglossocephalai
555	TRINITY_DN64069_c0_g64069_i1, TRINITY_DN64071_c0_g64071_i1	excitatory amino acid transporter 2	XIX	Vertebrata
556	TRINITY_DN48438_c0_g48438_i1	excitatory amino acid transporter 2-like	XI	Vertebrata
557	TRINITY_DN8908_c0_g8908_i1, TRINITY_DN8910_c0_g8910_i1	excitatory amino acid transporter 2-like	II	Osteoglossocephalai
558	TRINITY_DN60902_c0_g60902_i1	exocyst complex component 3 -like isoform X1	XIX	Opisthokonta
559	TRINITY_DN10776_c0_g10776_i1, TRINITY_DN10777_c0_g10777_i1	exocyst complex component 3-like isoform X1	III	Vertebrata
560	TRINITY_DN23869_c0_g23869_i1	exportin-1-like	IX	Osteoglossocephalai
561	TRINITY_DN27783_c0_g27783_i1	exportin-1-like isoform X1	VI	Opisthokonta
562	TRINITY_DN27079_c0_g27079_i1, TRINITY_DN27083_c0_g27083_i1	extracellular serine threonine kinase FAM20C-like	V	Vertebrata
563	TRINITY_DN47107_c0_g47107_i1, TRINITY_DN47108_c0_g47108_i1	extracellular serine threonine kinase FAM20C-like	XI	Vertebrata
564	TRINITY_DN65918_c0_g65918_i1	ezrin-like isoform X1	XV	Bilateria
565	TRINITY_DN77109_c0_g77109_i1, TRINITY_DN77110_c0_g77110_i1, TRINITY_DN77111_c0_g77111_i1	ezrin-like isoform X1	XVIII	Bilateria
566	TRINITY_DN73286_c0_g73286_i1, TRINITY_DN73281_c0_g73281_i1, TRINITY_DN73282_c0_g73282_i1, TRINITY_DN73283_c0_g73283_i1	F-actin-capping subunit alpha-1	XVII	Opisthokonta
567	TRINITY_DN51593_c0_g51593_i1	F-actin-capping subunit alpha-1-like	XII	Neopterygii
568	TRINITY_DN49882_c0_g49882_i1, TRINITY_DN49884_c0_g49884_i1, TRINITY_DN49886_c0_g49886_i1	FAM19A5-like isoform X1	XII	Euteleostomi
569	TRINITY_DN17482_c0_g17482_i1, TRINITY_DN17485_c0_g17485_i1	FAM19A5-like isoform X2	IV	Euteleostomi
570	TRINITY_DN36103_c0_g36103_i1	FAM57B-like isoform X1	VII	Opisthokonta
571	TRINITY_DN48789_c0_g48789_i1	FAM57B-like isoform X1	XI	Opisthokonta
572	TRINITY_DN26419_c0_g26419_i1	FAM57B-like isoform X1	V	Opisthokonta
573	TRINITY_DN22713_c0_g22713_i1, TRINITY_DN22715_c0_g22715_i1, TRINITY_DN22719_c0_g22719_i1	far upstream element-binding 2-like	IX	Osteoglossocephalai
574	TRINITY_DN47255_c0_g47255_i1, TRINITY_DN47256_c0_g47256_i1, TRINITY_DN47257_c0_g47257_i1, TRINITY_DN47258_c0_g47258_i1	far upstream element-binding 2-like isoform X1	XI	Osteoglossocephalai
575	TRINITY_DN71652_c0_g71652_i1, TRINITY_DN71653_c0_g71653_i1	FAST kinase domain-containing 3-like	XVI	Euteleostomi
576	TRINITY_DN84908_c0_g84908_i1, TRINITY_DN84909_c0_g84909_i1	FAST kinase domain-containing 3-like	XXI	Euteleostomi
577	TRINITY_DN50273_c0_g50273_i1, TRINITY_DN50274_c0_g50274_i1, TRINITY_DN50275_c0_g50275_i1	fatty acid desaturase	XII	Gasterosteus aculeatus
578	TRINITY_DN62212_c0_g62212_i1, TRINITY_DN62213_c0_g62213_i1	fatty acid desaturase	XIX	Gasterosteus aculeatus
579	TRINITY_DN32363_c0_g32363_i1, TRINITY_DN32364_c0_g32364_i1	fatty acid-binding intestinal-like	VII	Osteoglossocephalai
580	TRINITY_DN21325_c0_g21325_i1, TRINITY_DN21326_c0_g21326_i1	fatty acid-binding intestinal-like	IX	Osteoglossocephalai
581	TRINITY_DN61053_c0_g61053_i1	fatty acyl- reductase 1-like isoform X1	XIX	Euteleostomi
582	TRINITY_DN19182_c0_g19182_i2	fatty acyl- reductase 1-like isoform X2	IV	Euteleostomi
583	TRINITY_DN24630_c0_g24630_i1	F-box only 11-like isoform X1	V	Vertebrata
584	TRINITY_DN28736_c0_g28736_i1, TRINITY_DN28733_c0_g28733_i1, TRINITY_DN28735_c0_g28735_i1	F-box only 11-like isoform X1	VI	Vertebrata
585	TRINITY_DN66774_c0_g66774_i1	feline leukemia virus subgroup C receptor-related 2 isoform X2	XV	Neopterygii
586	TRINITY_DN77332_c0_g77332_i1, TRINITY_DN77327_c0_g77327_i1, TRINITY_DN77330_c0_g77330_i1, TRINITY_DN77331_c0_g77331_i1, TRINITY_DN77329_c0_g77329_i1	feline leukemia virus subgroup C receptor-related 2-like	XVIII	Neopterygii
587	TRINITY_DN49343_c0_g49343_i1, TRINITY_DN49347_c0_g49347_i1	FERM domain-containing 4B-like isoform X1	XII	Bilateria
588	TRINITY_DN75316_c0_g75316_i1, TRINITY_DN75317_c0_g75317_i1, TRINITY_DN75318_c0_g75318_i1, TRINITY_DN75319_c0_g75319_i1	FERM domain-containing 4B-like isoform X4	XVII	Osteoglossocephalai
589	TRINITY_DN63820_c0_g63820_i1, TRINITY_DN63821_c0_g63821_i1, TRINITY_DN63819_c0_g63819_i1, TRINITY_DN63818_c0_g63818_i1	FERM domain-containing 5	XIX	Osteoglossocephalai
590	TRINITY_DN8139_c0_g8139_i1, TRINITY_DN8140_c0_g8140_i1	FERM domain-containing 5-like	II	Osteoglossocephalai
591	TRINITY_DN53438_c0_g53438_i1, TRINITY_DN53436_c0_g53436_i1	fibroblast growth factor 10	XIII	Clupeocephala
592	TRINITY_DN40023_c0_g40023_i1	fibroblast growth factor 10-like	VIII	Clupeocephala
593	TRINITY_DN44_c0_g44_i1, TRINITY_DN46_c0_g46_i1	fibroblast growth factor 12 isoform X3	I	Osteoglossocephalai
594	TRINITY_DN10172_c0_g10172_i2	fibroblast growth factor 12-like isoform X3	III	Osteoglossocephalai
595	TRINITY_DN69378_c0_g69378_i1	fibroblast growth factor 14 isoform X2	XVI	Vertebrata
596	TRINITY_DN4599_c0_g4599_i1	fibroblast growth factor 14-like	I	Vertebrata
597	TRINITY_DN74927_c0_g74927_i2, TRINITY_DN74930_c0_g74930_i1	fibulin-2-like isoform X1	XVII	Osteoglossocephalai
598	TRINITY_DN95516_c0_g95516_i1	fibulin-2-like isoform X1	scf.99	Osteoglossocephalai
599	TRINITY_DN39229_c0_g39229_i1, TRINITY_DN39233_c0_g39233_i1, TRINITY_DN39234_c0_g39234_i2	fizzy-related homolog isoform X1	VIII	Opisthokonta
600	TRINITY_DN11955_c0_g11955_i1, TRINITY_DN11957_c0_g11957_i1, TRINITY_DN11161_c0_g11161_i1	fizzy-related homolog isoform X1	III	Vertebrata
601	TRINITY_DN63735_c0_g63735_i1	forkhead box protein b1	XIX	Osteoglossocephalai
602	TRINITY_DN9509_c0_g9509_i1	forkhead box protein b1	II	Osteoglossocephalai
603	TRINITY_DN25454_c0_g25454_i1	Formin 1	V	Osteoglossocephalai
604	TRINITY_DN48090_c0_g48090_i1	formin 1-like	XI	Osteoglossocephalai
605	TRINITY_DN14841_c0_g14841_i3, TRINITY_DN14840_c0_g14840_i1, TRINITY_DN14841_c0_g14841_i1	four and a half LIM domains 1 isoform X1	IV	Osteoglossocephalai
606	TRINITY_DN34662_c0_g34662_i1, TRINITY_DN34663_c0_g34663_i1	four and a half LIM domains 1-like	VII	Osteoglossocephalai
607	TRINITY_DN70108_c0_g70108_i2, TRINITY_DN70109_c0_g70109_i1	four and a half LIM domains 2-like	XVI	Bilateria
608	TRINITY_DN67677_c0_g67677_i1, TRINITY_DN67678_c0_g67678_i1	four and a half LIM domains 2-like	XV	Bilateria
609	TRINITY_DN82909_c0_g82909_i1	four and a half LIM domains 3-like	XX	Osteoglossocephalai
610	TRINITY_DN41490_c0_g41490_i1, TRINITY_DN41491_c0_g41491_i1, TRINITY_DN41492_c0_g41492_i1	four and a half LIM domains 3-like	X	Bilateria
611	TRINITY_DN75696_c0_g75696_i1	frizzled-3 isoform X1	XVIII	Euteleostomi
612	TRINITY_DN7947_c0_g7947_i1, TRINITY_DN7949_c0_g7949_i1, TRINITY_DN7950_c0_g7950_i1, TRINITY_DN7951_c0_g7951_i1	frizzled-3-like isoform X1	II	Euteleostomi
613	TRINITY_DN57941_c0_g57941_i1, TRINITY_DN57942_c0_g57942_i1, TRINITY_DN57943_c0_g57943_i1	Fructose-1,6-bisphosphatase 1	XIV	Vertebrata
614	TRINITY_DN57141_c0_g57141_i1, TRINITY_DN57142_c0_g57142_i2, TRINITY_DN57142_c0_g57142_i3, TRINITY_DN57143_c0_g57143_i1	fructose-1,6-bisphosphatase 1-like	XIII	Vertebrata
615	TRINITY_DN44380_c0_g44380_i1, TRINITY_DN44381_c0_g44381_i1, TRINITY_DN44382_c0_g44382_i1	Fructose-bisphosphate aldolase A	XI	Osteoglossocephalai
616	TRINITY_DN26477_c0_g26477_i1, TRINITY_DN26480_c0_g26480_i1, TRINITY_DN26481_c0_g26481_i1, TRINITY_DN26483_c0_g26483_i1, TRINITY_DN26484_c0_g26484_i1	fructose-bisphosphate aldolase A	V	Osteoglossocephalai
617	TRINITY_DN35454_c0_g35454_i1	fructose-bisphosphate aldolase C	VII	Bilateria
618	TRINITY_DN2641_c0_g2641_i1	fructose-bisphosphate aldolase C-like	I	Bilateria
619	TRINITY_DN46092_c0_g46092_i1	G -activated inward rectifier potassium channel 1-like	XI	Bilateria
620	TRINITY_DN26207_c0_g26207_i1	G -activated inward rectifier potassium channel 1-like	V	Bilateria
621	TRINITY_DN71071_c0_g71071_i1, TRINITY_DN71072_c0_g71072_i1	G -activated inward rectifier potassium channel 1-like	XVI	Bilateria
622	TRINITY_DN11035_c0_g11035_i1, TRINITY_DN11037_c0_g11037_i3	G- -signaling modulator 2 isoform X1	III	Osteoglossocephalai
623	TRINITY_DN37974_c0_g37974_i1	G- -signaling modulator 2-like isoform X2	VIII	Osteoglossocephalai
624	TRINITY_DN19111_c0_g19111_i1, TRINITY_DN19112_c0_g19112_i1	G1 S-specific cyclin-D2-like	IV	Euteleostomi
625	TRINITY_DN65185_c0_g65185_i1, TRINITY_DN65186_c0_g65186_i1	G1 S-specific cyclin-D2-like isoform X1	XIX	Euteleostomi
626	TRINITY_DN33543_c0_g33543_i1, TRINITY_DN33545_c0_g33545_i1, TRINITY_DN33546_c0_g33546_i1, TRINITY_DN33547_c0_g33547_i1	galactosylgalactosylxylosyl 3-beta-glucuronosyltransferase 1-like	VII	Neopterygii
627	TRINITY_DN1042_c0_g1042_i1, TRINITY_DN1039_c0_g1039_i1, TRINITY_DN1040_c0_g1040_i1, TRINITY_DN1041_c0_g1041_i1	galactosylgalactosylxylosyl 3-beta-glucuronosyltransferase 1-like isoform X1	I	Neopterygii
628	TRINITY_DN90169_c0_g90169_i1	galectin-8 isoform X2	scf.269	Neopterygii
629	TRINITY_DN66464_c0_g66464_i1	galectin-8-like isoform X1	XV	Neopterygii
630	TRINITY_DN35945_c0_g35945_i1, TRINITY_DN35946_c0_g35946_i1, TRINITY_DN35942_c0_g35942_i1, TRINITY_DN35944_c0_g35944_i1	gamma-aminobutyric acid receptor subunit beta-2-like	VII	Clupeocephala
631	TRINITY_DN16012_c0_g16012_i1, TRINITY_DN16013_c0_g16013_i2	gamma-aminobutyric acid receptor subunit beta-2-like isoform X1	IV	Clupeocephala
632	TRINITY_DN40415_c0_g40415_i1	gamma-aminobutyric acid receptor subunit gamma-3	VIII	Euteleosteomorpha
633	TRINITY_DN4752_c0_g4752_i1	gamma-aminobutyric acid receptor subunit gamma-3-like	I	Euteleosteomorpha
634	TRINITY_DN78104_c0_g78104_i1, TRINITY_DN78106_c0_g78106_i1	gamma-aminobutyric acid receptor subunit rho-1 isoform X1	XVIII	Osteoglossocephalai
635	TRINITY_DN67276_c0_g67276_i1	gamma-aminobutyric acid receptor subunit rho-1-like	XV	Osteoglossocephalai
636	TRINITY_DN91986_c0_g91986_i1, TRINITY_DN91990_c0_g91990_i1	gamma-aminobutyric acid receptor subunit rho-3-like	scf.355	Osteoglossocephalai
637	TRINITY_DN35642_c0_g35642_i1, TRINITY_DN35644_c0_g35644_i1, TRINITY_DN35645_c0_g35645_i1	gamma-aminobutyric acid receptor subunit rho-3-like	VII	Osteoglossocephalai
638	TRINITY_DN9392_c0_g9392_i1, TRINITY_DN9394_c0_g9394_i1	Gamma-aminobutyric acid receptor-associated -like 2	II	Osteoglossocephalai
639	TRINITY_DN60856_c0_g60856_i1, TRINITY_DN60857_c0_g60857_i3	gamma-aminobutyric acid receptor-associated -like 2-like	XIX	Osteoglossocephalai
640	TRINITY_DN85473_c0_g85473_i1	gamma-aminobutyric acid type B receptor subunit 1-like	scf.101	Vertebrata
641	TRINITY_DN82764_c0_g82764_i1	gamma-aminobutyric acid type B receptor subunit 1-like	XX	Vertebrata
642	TRINITY_DN44000_c0_g44000_i1, TRINITY_DN44001_c0_g44001_i1, TRINITY_DN44002_c0_g44002_i1	gamma-enolase-like isoform 2	X	Euteleostomi
643	TRINITY_DN81480_c0_g81480_i1, TRINITY_DN81480_c0_g81480_i3, TRINITY_DN81481_c0_g81481_i1	gamma-enolase-like isoform X1	XX	Euteleostomi
644	TRINITY_DN93824_c0_g93824_i1	gamma-glutamyl hydrolase-like isoform X1	scf.67	Euteleostomi
645	TRINITY_DN72349_c0_g72349_i1	gamma-glutamyl hydrolase-like isoform X1	XVII	Euteleostomi
646	TRINITY_DN34198_c0_g34198_i1	gap junction alpha-3 -like	VII	Chordata
647	TRINITY_DN16249_c0_g16249_i1	gap junction alpha-3 -like isoform X1	IV	Chordata
648	TRINITY_DN43255_c0_g43255_i1, TRINITY_DN43256_c0_g43256_i1, TRINITY_DN43257_c0_g43257_i1	gap junction beta-4 -like	X	Chordata
649	TRINITY_DN66632_c0_g66632_i1	gap junction beta-4 -like	XV	Chordata
650	TRINITY_DN663_c0_g663_i1	gap junction delta-2 -like	I	Vertebrata
651	TRINITY_DN67723_c0_g67723_i1, TRINITY_DN67724_c0_g67724_i1	gap junction delta-2 -like	XV	Vertebrata
652	TRINITY_DN34318_c0_g34318_i1	gap junction delta-2 -like isoform X2	VII	Vertebrata
653	TRINITY_DN26045_c0_g26045_i1	gap junction gamma-1 -like	V	Chordata
654	TRINITY_DN69745_c0_g69745_i1, TRINITY_DN69746_c0_g69746_i1, TRINITY_DN69747_c0_g69747_i1, TRINITY_DN69748_c0_g69748_i1	gap junction gamma-1 -like	XVI	Chordata
655	TRINITY_DN4189_c0_g4189_i1, TRINITY_DN4190_c0_g4190_i1, TRINITY_DN4191_c0_g4191_i1, TRINITY_DN4192_c0_g4192_i1	gap junction gamma-1 -like	I	Chordata
656	TRINITY_DN12942_c0_g12942_i1	gap junction gamma-1 -like isoform X1	III	Chordata
657	TRINITY_DN10422_c0_g10422_i1	Gastrotropin	III	Clupeocephala
658	TRINITY_DN15968_c0_g15968_i1	gastrotropin-like	IV	Clupeocephala
659	TRINITY_DN71784_c0_g71784_i1, TRINITY_DN71785_c0_g71785_i1	GDP-Man:Man(3) c(2)-PP-Dol alpha-1,2-mannosyltransferase-like	XVI	Euteleosteomorpha
660	TRINITY_DN4953_c0_g4953_i3	GDP-Man:Man(3) c(2)-PP-Dol alpha-1,2-mannosyltransferase-like	I	Euteleosteomorpha
661	TRINITY_DN12679_c0_g12679_i1, TRINITY_DN12680_c0_g12680_i2	glucagon family neuropeptides-like isoform X1	III	Vertebrata
662	TRINITY_DN84869_c0_g84869_i1, TRINITY_DN84870_c0_g84870_i1	glucagon family neuropeptides-like isoform X3	XXI	Vertebrata
663	TRINITY_DN16052_c0_g16052_i1, TRINITY_DN16054_c0_g16054_i1, TRINITY_DN16055_c0_g16055_i1	glucocorticoid receptor	IV	Osteoglossocephalai
664	TRINITY_DN35867_c0_g35867_i1, TRINITY_DN35868_c0_g35868_i1	glucocorticoid receptor	VII	Osteoglossocephalai
665	TRINITY_DN70864_c0_g70864_i1	glutamate decarboxylase 1-like	XVI	Clupeocephala
666	TRINITY_DN9773_c0_g9773_i1, TRINITY_DN9772_c0_g9772_i1	glutamate decarboxylase 1-like isoform X1	III	Clupeocephala
667	TRINITY_DN14108_c0_g14108_i1, TRINITY_DN14107_c0_g14107_i1, TRINITY_DN14109_c0_g14109_i1	glutamate receptor 2 isoform 1	IV	Neopterygii
668	TRINITY_DN21559_c0_g21559_i1, TRINITY_DN21557_c0_g21557_i1, TRINITY_DN21558_c0_g21558_i1, TRINITY_DN21565_c0_g21565_i1, TRINITY_DN21566_c0_g21566_i1	glutamate receptor 2-like isoform X1	IX	Neopterygii
669	TRINITY_DN34375_c0_g34375_i1, TRINITY_DN34378_c0_g34378_i1, TRINITY_DN34381_c0_g34381_i1, TRINITY_DN34374_c0_g34374_i1, TRINITY_DN34380_c0_g34380_i1, TRINITY_DN34376_c0_g34376_i1	glutamate receptor 3-like	VII	Vertebrata
670	TRINITY_DN16234_c0_g16234_i2	glutamate receptor 3-like isoform X2	IV	Vertebrata
671	TRINITY_DN36122_c0_g36122_i1, TRINITY_DN36122_c0_g36122_i2, TRINITY_DN36126_c0_g36126_i1	glutamate receptor 4-like isoform X1	VII	Osteoglossocephalai
672	TRINITY_DN1627_c0_g1627_i1	glutamate receptor 4-like isoform X2	I	Osteoglossocephalai
673	TRINITY_DN2908_c0_g2908_i1, TRINITY_DN2910_c0_g2910_i1, TRINITY_DN2909_c0_g2909_i1	glutamate receptor kainate 1-like isoform X1	I	Clupeocephala
674	TRINITY_DN35276_c0_g35276_i1	glutamate receptor kainate 1-like isoform X2	VII	Clupeocephala
675	TRINITY_DN24913_c0_g24913_i1, TRINITY_DN24914_c0_g24914_i1, TRINITY_DN24916_c0_g24916_i1	glutamate receptor NMDA 2C-like	V	Osteoglossocephalai
676	TRINITY_DN48783_c0_g48783_i1, TRINITY_DN48782_c0_g48782_i1	glutamate receptor NMDA 2C-like	XI	Osteoglossocephalai
677	TRINITY_DN73362_c0_g73362_i1, TRINITY_DN73363_c0_g73363_i1, TRINITY_DN73364_c0_g73364_i1, TRINITY_DN73365_c0_g73365_i1	Glutaminase kidney mitochondrial	XVII	Vertebrata
678	TRINITY_DN49205_c0_g49205_i1	glutaminase kidney mitochondrial-like	XII	Vertebrata
679	TRINITY_DN94824_c0_g94824_i1	-glutamine gamma-glutamyltransferase 2-like	scf.858	Opisthokonta
680	TRINITY_DN73967_c0_g73967_i1, TRINITY_DN73968_c0_g73968_i2	-glutamine gamma-glutamyltransferase 2-like	XVII	Bilateria
681	TRINITY_DN9963_c0_g9963_i1, TRINITY_DN9965_c0_g9965_i1, TRINITY_DN9968_c0_g9968_i1	glutamine synthetase	III	Osteoglossocephalai
682	TRINITY_DN37188_c0_g37188_i3, TRINITY_DN37189_c0_g37189_i1	glutamine synthetase-like	VIII	Osteoglossocephalai
683	TRINITY_DN45037_c0_g45037_i2, TRINITY_DN45038_c0_g45038_i1	glutaryl- mitochondrial-like	XI	Clupeocephala
684	TRINITY_DN22896_c0_g22896_i2	glutaryl- mitochondrial-like	IX	Clupeocephala
685	TRINITY_DN81550_c0_g81550_i1, TRINITY_DN80045_c0_g80045_i1, TRINITY_DN80049_c0_g80049_i1, TRINITY_DN81553_c0_g81553_i1	glyceraldehyde 3-phosphate dehydrogenase isoform 1	XX	Euteleostomi
686	TRINITY_DN89389_c0_g89389_i1, TRINITY_DN89390_c0_g89390_i1, TRINITY_DN89390_c0_g89390_i2, TRINITY_DN89391_c0_g89391_i1	glyceraldehyde-3-phosphate dehydrogenase	scf.208	Euteleostomi
687	TRINITY_DN3798_c0_g3798_i1, TRINITY_DN3800_c0_g3800_i1, TRINITY_DN3800_c0_g3800_i2, TRINITY_DN3802_c0_g3802_i1, TRINITY_DN3803_c0_g3803_i1	glycerol kinase-like isoform X1	I	Clupeocephala
688	TRINITY_DN69122_c0_g69122_i1, TRINITY_DN69125_c0_g69125_i1	glycerol kinase-like isoform X2	XVI	Clupeocephala
689	TRINITY_DN55619_c0_g55619_i1, TRINITY_DN55620_c0_g55620_i1, TRINITY_DN55621_c0_g55621_i1	glycerol-3-phosphate acyltransferase 4-like	XIII	Bilateria
690	TRINITY_DN59154_c0_g59154_i1	glycerol-3-phosphate acyltransferase 4-like	XIV	Bilateria
691	TRINITY_DN79581_c0_g79581_i1	glycerol-3-phosphate dehydrogenase 1	XX	Euteleostomi
692	TRINITY_DN94260_c0_g94260_i1, TRINITY_DN94262_c0_g94262_i1	glycerol-3-phosphate dehydrogenase 1 -like isoform X1	scf.74	Euteleostomi
693	TRINITY_DN14098_c0_g14098_i1	glycine receptor subunit beta	IV	Osteoglossocephalai
694	TRINITY_DN20024_c0_g20024_i1, TRINITY_DN20025_c0_g20025_i1	glycine receptor subunit beta-like	IX	Osteoglossocephalai
695	TRINITY_DN92686_c0_g92686_i1, TRINITY_DN92687_c0_g92687_i1, TRINITY_DN92688_c0_g92688_i1	glycogen muscle form	scf.47	Opisthokonta
696	TRINITY_DN35570_c0_g35570_i1, TRINITY_DN35571_c0_g35571_i1	glycogen muscle form-like	VII	Osteoglossocephalai
697	TRINITY_DN70340_c0_g70340_i1, TRINITY_DN70341_c0_g70341_i1, TRINITY_DN70342_c0_g70342_i1	glycogen synthase kinase-3 beta isoform X2	XVI	Chordata
698	TRINITY_DN41114_c0_g41114_i1, TRINITY_DN41115_c0_g41115_i1, TRINITY_DN41117_c0_g41117_i1	glycogen synthase kinase-3 beta-like	X	Chordata
699	TRINITY_DN84623_c0_g84623_i1, TRINITY_DN84622_c0_g84622_i1, TRINITY_DN84624_c0_g84624_i2	glycogenin-1-like isoform X1	XXI	Osteoglossocephalai
700	TRINITY_DN67866_c0_g67866_i2	glycogenin-1-like isoform X2	XV	Osteoglossocephalai
701	TRINITY_DN59006_c0_g59006_i1	glycolipid transfer -like	XIV	Euteleostomi
702	TRINITY_DN54875_c0_g54875_i1, TRINITY_DN54876_c0_g54876_i1	glycolipid transfer -like isoform X1	XIII	Euteleostomi
703	TRINITY_DN6740_c0_g6740_i1	glypican-5-like isoform X1	II	Bilateria
704	TRINITY_DN10191_c0_g10191_i1	glypican-5-like isoform X1	III	Bilateria
705	TRINITY_DN53270_c0_g53270_i1, TRINITY_DN53272_c0_g53272_i1	Golgi phospho 3-like	XIII	Euteleostomi
706	TRINITY_DN58389_c0_g58389_i1	Golgi phospho 3-like	XIV	Euteleostomi
707	TRINITY_DN6217_c0_g6217_i1, TRINITY_DN6218_c0_g6218_i1, TRINITY_DN6219_c0_g6219_i1, TRINITY_DN6219_c0_g6219_i2	gonadotropin-releasing hormone II receptor-like	II	Vertebrata
708	TRINITY_DN85530_c0_g85530_i1	gonadotropin-releasing hormone II receptor-like	scf.101	Bilateria
709	TRINITY_DN67839_c0_g67839_i1, TRINITY_DN67840_c0_g67840_i1	growth arrest and DNA damage-inducible GADD45 beta-like	XV	Euteleostomi
710	TRINITY_DN40350_c0_g40350_i1, TRINITY_DN40351_c0_g40351_i1	growth arrest and DNA damage-inducible GADD45 beta-like	VIII	Euteleostomi
711	TRINITY_DN59905_c0_g59905_i1	growth arrest and DNA damage-inducible GADD45 gamma-like	XIV	Bilateria
712	TRINITY_DN54070_c0_g54070_i1, TRINITY_DN54071_c0_g54071_i1	growth arrest and DNA damage-inducible GADD45 gamma-like	XIII	Bilateria
713	TRINITY_DN43583_c0_g43583_i1, TRINITY_DN43584_c0_g43584_i1, TRINITY_DN43585_c0_g43585_i1	growth factor receptor-bound 10-like isoform X1	X	Osteoglossocephalai
714	TRINITY_DN80217_c0_g80217_i1, TRINITY_DN80219_c0_g80219_i1	growth factor receptor-bound 10-like isoform X3	XX	Osteoglossocephalai
715	TRINITY_DN64031_c0_g64031_i1, TRINITY_DN64032_c0_g64032_i2	GTPase HRas	XIX	Vertebrata
716	TRINITY_DN47461_c0_g47461_i1, TRINITY_DN47462_c0_g47462_i1, TRINITY_DN47463_c0_g47463_i1	GTPase HRas-like	XI	Vertebrata
717	TRINITY_DN67833_c0_g67833_i1	GTP-binding Di-Ras1-like	XV	Clupeocephala
718	TRINITY_DN36963_c0_g36963_i1, TRINITY_DN36964_c0_g36964_i1	GTP-binding Di-Ras1-like isoform X1	VIII	Clupeocephala
719	TRINITY_DN91608_c0_g91608_i1	GTP-binding SAR1b isoform X1	scf.273	Euteleostomi
720	TRINITY_DN24426_c0_g24426_i1	GTP-binding SAR1b-like isoform X1	V	Euteleostomi
721	TRINITY_DN83528_c0_g83528_i1	guanine nucleotide exchange factor VAV3	XXI	Osteoglossocephalai
722	TRINITY_DN12392_c0_g12392_i1	guanine nucleotide exchange factor VAV3-like isoform X2	III	Osteoglossocephalai
723	TRINITY_DN50062_c0_g50062_i1, TRINITY_DN50056_c0_g50056_i1, TRINITY_DN50058_c0_g50058_i1, TRINITY_DN50059_c0_g50059_i1, TRINITY_DN50060_c0_g50060_i1	guanine nucleotide-binding G(I) G(S) G(T) subunit beta-1	XII	Opisthokonta
724	TRINITY_DN75419_c0_g75419_i1, TRINITY_DN75420_c0_g75420_i1, TRINITY_DN75422_c0_g75422_i1	guanine nucleotide-binding G(I) G(S) G(T) subunit beta-1-like isoform X1	XVII	Euteleostomi
725	TRINITY_DN44003_c0_g44003_i1, TRINITY_DN44004_c0_g44004_i1	guanine nucleotide-binding G(I) G(S) G(T) subunit beta-3-like	X	Opisthokonta
726	TRINITY_DN81440_c0_g81440_i1	guanine nucleotide-binding G(I) G(S) G(T) subunit beta-3-like isoform X1	XX	Opisthokonta
727	TRINITY_DN90816_c0_g90816_i1, TRINITY_DN90818_c0_g90818_i1, TRINITY_DN90819_c0_g90819_i1	guanine nucleotide-binding G(i) subunit alpha-2-like	scf.27	Osteoglossocephalai
728	TRINITY_DN74714_c0_g74714_i1, TRINITY_DN74715_c0_g74715_i1, TRINITY_DN74716_c0_g74716_i1	guanine nucleotide-binding G(i) subunit alpha-2-like isoform X1	XVII	Osteoglossocephalai
729	TRINITY_DN7440_c0_g7440_i1, TRINITY_DN7441_c0_g7441_i1, TRINITY_DN7442_c0_g7442_i1	guanine nucleotide-binding G(o) subunit alpha	II	Vertebrata
730	TRINITY_DN65309_c0_g65309_i1, TRINITY_DN65310_c0_g65310_i1, TRINITY_DN65301_c0_g65301_i1, TRINITY_DN65304_c0_g65304_i1, TRINITY_DN65307_c0_g65307_i1	guanine nucleotide-binding G(o) subunit alpha isoform X3	XIX	Vertebrata
731	TRINITY_DN46655_c0_g46655_i1	guanine nucleotide-binding G(o) subunit alpha-like	XI	Osteoglossocephalai
732	TRINITY_DN22780_c0_g22780_i1, TRINITY_DN22785_c0_g22785_i1	guanine nucleotide-binding G(o) subunit alpha-like	IX	Osteoglossocephalai
733	TRINITY_DN67496_c0_g67496_i1, TRINITY_DN67497_c0_g67497_i2	guanine nucleotide-binding G(q) subunit alpha isoform X1	XV	Euteleostomi
734	TRINITY_DN58368_c0_g58368_i1, TRINITY_DN58369_c0_g58369_i1	guanine nucleotide-binding G(q) subunit alpha-like isoform X1	XIV	Percomorphaceae
735	TRINITY_DN50364_c0_g50364_i1	guanine nucleotide-binding G(s) subunit alpha	XII	Clupeocephala
736	TRINITY_DN73491_c0_g73491_i1, TRINITY_DN73492_c0_g73492_i1	guanine nucleotide-binding G(s) subunit alpha-like	XVII	Clupeocephala
737	TRINITY_DN44433_c0_g44433_i1	guanine nucleotide-binding subunit alpha-13-like	XI	Euteleosteomorpha
738	TRINITY_DN24904_c0_g24904_i1, TRINITY_DN24906_c0_g24906_i1	guanine nucleotide-binding subunit alpha-13-like	V	Euteleosteomorpha
739	TRINITY_DN58365_c0_g58365_i1, TRINITY_DN58366_c0_g58366_i1	guanine nucleotide-binding subunit alpha-14-like	XIV	Osteoglossocephalai
740	TRINITY_DN54426_c0_g54426_i1	guanine nucleotide-binding subunit alpha-14-like	XIII	Osteoglossocephalai
741	TRINITY_DN62366_c0_g62366_i1, TRINITY_DN62367_c0_g62367_i1	guanine nucleotide-binding subunit beta-5	XIX	Opisthokonta
742	TRINITY_DN8217_c0_g8217_i1, TRINITY_DN8218_c0_g8218_i1, TRINITY_DN8219_c0_g8219_i1	guanine nucleotide-binding subunit beta-5-like	II	Opisthokonta
743	TRINITY_DN12969_c0_g12969_i1, TRINITY_DN12970_c0_g12970_i1, TRINITY_DN12971_c0_g12971_i1, TRINITY_DN12973_c0_g12973_i1	guanylate kinase isoform X2	III	Osteoglossocephalai
744	TRINITY_DN39068_c0_g39068_i1	guanylate kinase-like isoform X1	VIII	Osteoglossocephalai
745	TRINITY_DN2984_c0_g2984_i1	guanylyl cyclase-activating 1-like	I	Osteoglossocephalai
746	TRINITY_DN36720_c0_g36720_i1	guanylyl cyclase-activating 1-like	VII	Osteoglossocephalai
747	TRINITY_DN8894_c0_g8894_i1, TRINITY_DN8895_c0_g8895_i1, TRINITY_DN9572_c0_g9572_i1, TRINITY_DN9576_c0_g9576_i1	guanylyl cyclase-activating 2-like	II	Euteleostomi
748	TRINITY_DN49320_c0_g49320_i1, TRINITY_DN49321_c0_g49321_i1	guanylyl cyclase-activating 2-like	XII	Euteleostomi
749	TRINITY_DN33251_c0_g33251_i1, TRINITY_DN33252_c0_g33252_i1	heat shock cognate 71 kDa -like	VII	Euteleostomi
750	TRINITY_DN80629_c0_g80629_i1, TRINITY_DN80629_c0_g80629_i2	heat shock cognate 71 kDa -like	XX	Euteleostomi
751	TRINITY_DN45545_c0_g45545_i1, TRINITY_DN45544_c0_g45544_i1	heat-stable enterotoxin receptor-like	XI	Neopterygii
752	TRINITY_DN25571_c0_g25571_i1, TRINITY_DN25572_c0_g25572_i1	heat-stable enterotoxin receptor-like	V	Neopterygii
753	TRINITY_DN24966_c0_g24966_i1, TRINITY_DN24967_c0_g24967_i1, TRINITY_DN24970_c0_g24970_i1	heparan sulfate glucosamine 3-O-sulfotransferase 3B1-like	V	Euteleostomi
754	TRINITY_DN93343_c0_g93343_i1	heparan sulfate glucosamine 3-O-sulfotransferase 3B1-like	scf.54	Euteleostomi
755	TRINITY_DN66573_c0_g66573_i1, TRINITY_DN66575_c0_g66575_i1	hepatocyte nuclear factor 3-beta	XV	Vertebrata
756	TRINITY_DN77870_c0_g77870_i1	hepatocyte nuclear factor 3-beta-like	XVIII	Vertebrata
757	TRINITY_DN36365_c0_g36365_i1	heterogeneous nuclear ribonucleo A B-like	VII	Osteoglossocephalai
758	TRINITY_DN15916_c0_g15916_i1, TRINITY_DN15918_c0_g15918_i1	heterogeneous nuclear ribonucleo A B-like isoform X1	IV	Osteoglossocephalai
759	TRINITY_DN58373_c0_g58373_i1	heterogeneous nuclear ribonucleo K-like isoform X1	XIV	Osteoglossocephalai
760	TRINITY_DN54345_c0_g54345_i3	heterogeneous nuclear ribonucleo K-like isoform X3	XIII	Osteoglossocephalai
761	TRINITY_DN27671_c0_g27671_i2, TRINITY_DN27672_c0_g27672_i1, TRINITY_DN27673_c0_g27673_i1	heterogeneous nuclear ribonucleo L-like	VI	Bilateria
762	TRINITY_DN33424_c0_g33424_i1, TRINITY_DN33425_c0_g33425_i1, TRINITY_DN33426_c0_g33426_i1	heterogeneous nuclear ribonucleo L-like	VII	Bilateria
763	TRINITY_DN77770_c0_g77770_i2	heterogeneous nuclear ribonucleo Q-like	XVIII	Euteleostomi
764	TRINITY_DN67261_c0_g67261_i1	heterogeneous nuclear ribonucleo Q-like isoform X1	XV	Euteleostomi
765	TRINITY_DN7771_c0_g7771_i1	hexokinase-1 isoform X2	II	Opisthokonta
766	TRINITY_DN23962_c0_g23962_i1, TRINITY_DN23963_c0_g23963_i1	hexokinase-1 isoform X2	IX	Opisthokonta
767	TRINITY_DN2938_c0_g2938_i1	high affinity cationic amino acid transporter 1-like isoform X1	I	Osteoglossocephalai
768	TRINITY_DN35347_c0_g35347_i2	high affinity cationic amino acid transporter 1-like isoform X2	VII	Osteoglossocephalai
769	TRINITY_DN17130_c0_g17130_i1, TRINITY_DN17131_c0_g17131_i1, TRINITY_DN17132_c0_g17132_i1	high affinity choline transporter 1-like	IV	Neopterygii
770	TRINITY_DN22110_c0_g22110_i1, TRINITY_DN22111_c0_g22111_i1	high affinity choline transporter 1-like	IX	Euteleosteomorpha
771	TRINITY_DN75949_c0_g75949_i1	high choriolytic enzyme 1-like	XVIII	Bilateria
772	TRINITY_DN93740_c0_g93740_i1, TRINITY_DN93741_c0_g93741_i1, TRINITY_DN93741_c0_g93741_i2	high choriolytic enzyme 1-like	scf.615	Euteleostomi
773	TRINITY_DN5925_c0_g5925_i1, TRINITY_DN5926_c0_g5926_i1, TRINITY_DN5926_c0_g5926_i2, TRINITY_DN5927_c0_g5927_i1, TRINITY_DN5929_c0_g5929_i1, TRINITY_DN5920_c0_g5920_i1	high choriolytic enzyme 1-like	II	Gasterosteus aculeatus
774	TRINITY_DN35062_c0_g35062_i1, TRINITY_DN35063_c0_g35063_i1	High mobility group B1	VII	Clupeocephala
775	TRINITY_DN2789_c0_g2789_i1, TRINITY_DN2790_c0_g2790_i1	High mobility group B1	I	Clupeocephala
776	TRINITY_DN30411_c0_g30411_i1, TRINITY_DN30412_c0_g30412_i1, TRINITY_DN30413_c0_g30413_i1	high-affinity choline transporter 1-like	VI	Acanthomorphata
777	TRINITY_DN71435_c0_g71435_i1, TRINITY_DN71436_c0_g71436_i1	high-affinity choline transporter 1-like	XVI	Clupeocephala
778	TRINITY_DN6767_c0_g6767_i1	high-affinity choline transporter 1-like	II	Clupeocephala
779	TRINITY_DN45606_c0_g45606_i1	histone acetyltransferase p300	XI	Clupeocephala
780	TRINITY_DN25614_c0_g25614_i1	histone acetyltransferase p300-like isoform X2	V	Clupeocephala
781	TRINITY_DN22534_c0_g22534_i1, TRINITY_DN22535_c0_g22535_i1, TRINITY_DN22536_c0_g22536_i1	histone chaperone asf1b-B-like	IX	Osteoglossocephalai
782	TRINITY_DN46417_c0_g46417_i1, TRINITY_DN46418_c0_g46418_i1	histone chaperone asf1b-B-like	XI	Osteoglossocephalai
783	TRINITY_DN60778_c0_g60778_i1, TRINITY_DN60793_c0_g60793_i1, TRINITY_DN61277_c0_g61277_i1, TRINITY_DN61286_c0_g61286_i1, TRINITY_DN61290_c0_g61290_i1	histone H2B 1 2-like	XIX	Percomorphaceae
784	TRINITY_DN88470_c0_g88470_i1	histone H2B 1 2-like	scf.163	Percomorphaceae
785	TRINITY_DN61279_c0_g61279_i2, TRINITY_DN61301_c0_g61301_i1, TRINITY_DN65276_c0_g65276_i1, TRINITY_DN65322_c0_g65322_i1	histone H3-like centromeric CSE4-like	XIX	Opisthokonta
786	TRINITY_DN89734_c0_g89734_i1	histone H3-like centromeric CSE4-like	scf.224	Gasterosteus aculeatus
787	TRINITY_DN2393_c0_g2393_i1	histone H4 transcription factor-like	I	Euteleostomi
788	TRINITY_DN34575_c0_g34575_i1, TRINITY_DN34575_c0_g34575_i2, TRINITY_DN34576_c0_g34576_i1	histone H4 transcription factor-like isoform X1	VII	Euteleostomi
789	TRINITY_DN43721_c0_g43721_i1, TRINITY_DN43718_c0_g43718_i1	histone-binding RBBP4	X	Clupeocephala
790	TRINITY_DN66413_c0_g66413_i1, TRINITY_DN66414_c0_g66414_i1, TRINITY_DN66415_c0_g66415_i1, TRINITY_DN66415_c0_g66415_i2, TRINITY_DN66416_c0_g66416_i1	histone-binding RBBP4-like	XV	Clupeocephala
791	TRINITY_DN86711_c0_g86711_i1, TRINITY_DN86704_c0_g86704_i1, TRINITY_DN86710_c0_g86710_i1, TRINITY_DN86707_c0_g86707_i1	histone-lysine N-methyltransferase EZH2	scf.126	Gasterosteus aculeatus
792	TRINITY_DN85380_c0_g85380_i1	histone-lysine N-methyltransferase EZH2	XXI	Gasterosteus aculeatus
793	TRINITY_DN54015_c0_g54015_i1, TRINITY_DN54014_c0_g54014_i1, TRINITY_DN54015_c0_g54015_i2	histone-lysine N-methyltransferase SMYD1-like isoform X1	XIII	Osteoglossocephalai
794	TRINITY_DN60586_c0_g60586_i1, TRINITY_DN60587_c0_g60587_i1	histone-lysine N-methyltransferase SMYD1-like isoform X2	XIV	Osteoglossocephalai
795	TRINITY_DN32231_c0_g32231_i1, TRINITY_DN32232_c0_g32232_i1	homeobox HMX2-like	VII	Clupeocephala
796	TRINITY_DN21955_c0_g21955_i1	homeobox HMX2-like	IX	Clupeocephala
797	TRINITY_DN53847_c0_g53847_i1, TRINITY_DN53848_c0_g53848_i1	homeobox orthopedia B-like isoform X1	XIII	Clupeocephala
798	TRINITY_DN57764_c0_g57764_i1	homeobox orthopedia B-like isoform X2	XIV	Clupeocephala
799	TRINITY_DN79272_c0_g79272_i1, TRINITY_DN79278_c0_g79278_i1	hormone-sensitive lipase isoform X1	XX	Osteoglossocephalai
800	TRINITY_DN41356_c0_g41356_i1, TRINITY_DN41360_c0_g41360_i1, TRINITY_DN41361_c0_g41361_i1	hormone-sensitive lipase-like	X	Osteoglossocephalai
801	TRINITY_DN57582_c0_g57582_i1	huntingtin-interacting 1-related -	XIV	Vertebrata
802	TRINITY_DN54565_c0_g54565_i1, TRINITY_DN54567_c0_g54567_i1, TRINITY_DN54568_c0_g54568_i1	huntingtin-interacting 1-related -like	XIII	Vertebrata
803	TRINITY_DN84492_c0_g84492_i1, TRINITY_DN84493_c0_g84493_i1	importin subunit alpha-1-like	XXI	Opisthokonta
804	TRINITY_DN22154_c0_g22154_i1, TRINITY_DN22143_c0_g22143_i1, TRINITY_DN22147_c0_g22147_i1, TRINITY_DN22149_c0_g22149_i1, TRINITY_DN22150_c0_g22150_i1, TRINITY_DN22151_c0_g22151_i1, TRINITY_DN22153_c0_g22153_i1, TRINITY_DN22156_c0_g22156_i1, TRINITY_DN22157_c0_g22157_i1	importin subunit alpha-1-like isoform X1	IX	Opisthokonta
805	TRINITY_DN84490_c0_g84490_i1, TRINITY_DN84491_c0_g84491_i2	importin subunit alpha-5-like	XXI	Opisthokonta
806	TRINITY_DN22283_c0_g22283_i1, TRINITY_DN22285_c0_g22285_i1, TRINITY_DN22285_c0_g22285_i2, TRINITY_DN22286_c0_g22286_i1	importin subunit alpha-5-like	IX	Opisthokonta
807	TRINITY_DN40856_c0_g40856_i1	importin-13-like isoform X1	VIII	Opisthokonta
808	TRINITY_DN11958_c0_g11958_i1, TRINITY_DN11960_c0_g11960_i1	importin-13-like isoform X2	III	Opisthokonta
809	TRINITY_DN94327_c0_g94327_i1, TRINITY_DN94328_c0_g94328_i1, TRINITY_DN94329_c0_g94329_i1, TRINITY_DN94330_c0_g94330_i1	inactive dipeptidyl peptidase 10-like	scf.74	Osteoglossocephalai
810	TRINITY_DN51846_c0_g51846_i1, TRINITY_DN51847_c0_g51847_i1	inactive dipeptidyl peptidase 10-like isoform X1	XII	Euteleostomi
811	TRINITY_DN69146_c0_g69146_i1	inactive dipeptidyl peptidase 10-like isoform X2	XVI	Euteleostomi
812	TRINITY_DN25501_c0_g25501_i1	inactive rhomboid 1-like isoform X1	V	Osteoglossocephalai
813	TRINITY_DN47898_c0_g47898_i1	inactive rhomboid 1-like isoform X2	XI	Osteoglossocephalai
814	TRINITY_DN29058_c0_g29058_i1, TRINITY_DN29060_c0_g29060_i1	inhibitor of nuclear factor kappa-B kinase subunit alpha isoform X1	VI	Bilateria
815	TRINITY_DN25372_c0_g25372_i1, TRINITY_DN25374_c0_g25374_i1, TRINITY_DN25374_c0_g25374_i2, TRINITY_DN25375_c0_g25375_i1, TRINITY_DN25379_c0_g25379_i1	inhibitor of nuclear factor kappa-B kinase subunit alpha-like	V	Bilateria
816	TRINITY_DN75337_c0_g75337_i1, TRINITY_DN75340_c0_g75340_i1	Inositol 1,4,5-trisphosphate receptor type 1	XVII	Vertebrata
817	TRINITY_DN90593_c0_g90593_i1	inositol 1,4,5-trisphosphate receptor type 1 isoform X1	scf.27	Vertebrata
818	TRINITY_DN695_c0_g695_i1, TRINITY_DN698_c0_g698_i1	inositol-tetrakisphosphate 1-kinase-like	I	Euteleostomi
819	TRINITY_DN66979_c0_g66979_i1, TRINITY_DN66980_c0_g66980_i1, TRINITY_DN66981_c0_g66981_i1	inositol-tetrakisphosphate 1-kinase-like	XV	Euteleostomi
820	TRINITY_DN8112_c0_g8112_i1	insulin gene enhancer isl-2a isoform X2	II	Bilateria
821	TRINITY_DN63684_c0_g63684_i2	insulin gene enhancer isl-2a-like	XIX	Bilateria
822	TRINITY_DN6124_c0_g6124_i1, TRINITY_DN6121_c0_g6121_i1	insulin-like growth factor 1 receptor	II	Clupeocephala
823	TRINITY_DN64777_c0_g64777_i1, TRINITY_DN64778_c0_g64778_i1, TRINITY_DN64781_c0_g64781_i1	insulin-like growth factor 1 receptor-like	XIX	Clupeocephala
824	TRINITY_DN69779_c0_g69779_i1, TRINITY_DN69780_c0_g69780_i1	insulin-like growth factor-binding 5-like	XVI	Neopterygii
825	TRINITY_DN51796_c0_g51796_i1	insulin-like growth factor-binding 5-like	XII	Osteoglossocephalai
826	TRINITY_DN28365_c0_g28365_i1, TRINITY_DN28366_c0_g28366_i2	integral membrane GPR137B-like	VI	Osteoglossocephalai
827	TRINITY_DN23824_c0_g23824_i1	integral membrane GPR137B-like	IX	Gasterosteus aculeatus
828	TRINITY_DN23825_c0_g23825_i1	integral membrane GPR137B-like	IX	Gasterosteus aculeatus
829	TRINITY_DN74800_c0_g74800_i1, TRINITY_DN74801_c0_g74801_i1	integrin alpha-5-like	XVII	Euteleostomi
830	TRINITY_DN51880_c0_g51880_i1, TRINITY_DN51885_c0_g51885_i1	integrin alpha-5-like	XII	Euteleostomi
831	TRINITY_DN70819_c0_g70819_i1, TRINITY_DN70819_c0_g70819_i2, TRINITY_DN70821_c0_g70821_i1	integrin alpha-6-like	XVI	Vertebrata
832	TRINITY_DN11332_c0_g11332_i1	integrin alpha-6-like isoform X2	III	Vertebrata
833	TRINITY_DN2741_c0_g2741_i1	integrin-linked kinase	I	Neopterygii
834	TRINITY_DN35317_c0_g35317_i1, TRINITY_DN35318_c0_g35318_i1, TRINITY_DN35318_c0_g35318_i2	integrin-linked kinase-like	VII	Neopterygii
835	TRINITY_DN4817_c0_g4817_i1, TRINITY_DN4816_c0_g4816_i1	interleukin-1 receptor accessory -like 1-B-like isoform X1	I	Chordata
836	TRINITY_DN69965_c0_g69965_i1, TRINITY_DN69966_c0_g69966_i1	interleukin-1 receptor accessory -like 1-B-like isoform X2	XVI	Chordata
837	TRINITY_DN4815_c0_g4815_i1	interleukin-1 receptor accessory -like 1-B-like isoform X3	I	Chordata
838	TRINITY_DN46557_c0_g46557_i1	inward rectifier potassium channel 2-like	XI	Bilateria
839	TRINITY_DN85971_c0_g85971_i1	inward rectifier potassium channel 2-like	scf.112	Bilateria
840	TRINITY_DN54804_c0_g54804_i1	iron-sulfur cluster assembly enzyme mitochondrial-like	XIII	Osteoglossocephalai
841	TRINITY_DN59088_c0_g59088_i1	iron-sulfur cluster assembly enzyme mitochondrial-like	XIV	Osteoglossocephalai
842	TRINITY_DN82482_c0_g82482_i1, TRINITY_DN82477_c0_g82477_i1, TRINITY_DN82479_c0_g82479_i1, TRINITY_DN82480_c0_g82480_i1	islet cell autoantigen 1	XX	Vertebrata
843	TRINITY_DN3849_c0_g3849_i1	islet cell autoantigen 1 isoform X1	I	Vertebrata
844	TRINITY_DN63805_c0_g63805_i1, TRINITY_DN63806_c0_g63806_i1, TRINITY_DN63806_c0_g63806_i2	isocitrate dehydrogenase [NADP] mitochondrial	XIX	Bilateria
845	TRINITY_DN8159_c0_g8159_i1	isocitrate dehydrogenase [NADP] mitochondrial-like	II	Bilateria
846	TRINITY_DN88566_c0_g88566_i1	junction plakoglobin-like	scf.167	Clupeocephala
847	TRINITY_DN21880_c0_g21880_i1	junction plakoglobin-like	IX	Clupeocephala
848	TRINITY_DN55127_c0_g55127_i1, TRINITY_DN55128_c0_g55128_i1	junction-mediating and -regulatory -like	XIII	Euteleostomi
849	TRINITY_DN57796_c0_g57796_i1, TRINITY_DN57800_c0_g57800_i1	junction-mediating and -regulatory -like	XIV	Euteleostomi
850	TRINITY_DN9730_c0_g9730_i1	kelch 40-like	III	Osteoglossocephalai
851	TRINITY_DN84518_c0_g84518_i1, TRINITY_DN84519_c0_g84519_i1, TRINITY_DN84520_c0_g84520_i1	kelch 40-like	XXI	Osteoglossocephalai
852	TRINITY_DN73130_c0_g73130_i1, TRINITY_DN73128_c0_g73128_i1, TRINITY_DN73129_c0_g73129_i1	kinase C and casein kinase substrate in neurons 1-like	XVII	Osteoglossocephalai
853	TRINITY_DN49286_c0_g49286_i1	kinase C and casein kinase substrate in neurons 1-like isoform X1	XII	Osteoglossocephalai
854	TRINITY_DN19041_c0_g19041_i1, TRINITY_DN19046_c0_g19046_i1	kinase C and casein kinase substrate in neurons 2 isoform X4	IV	Euteleostomi
855	TRINITY_DN26882_c0_g26882_i1, TRINITY_DN26883_c0_g26883_i1, TRINITY_DN26886_c0_g26886_i1, TRINITY_DN26887_c0_g26887_i1	kinase C and casein kinase substrate in neurons 2-like	V	Bilateria
856	TRINITY_DN90753_c0_g90753_i1, TRINITY_DN90754_c0_g90754_i1	kinase C delta type-like	scf.27	Osteoglossocephalai
857	TRINITY_DN74405_c0_g74405_i1, TRINITY_DN74407_c0_g74407_i1	kinase C delta type-like	XVII	Osteoglossocephalai
858	TRINITY_DN24666_c0_g24666_i1, TRINITY_DN24667_c0_g24667_i1, TRINITY_DN24667_c0_g24667_i3	kinase C epsilon type-like	V	Euteleostomi
859	TRINITY_DN30397_c0_g30397_i1	kinase C epsilon type-like	VI	Euteleostomi
860	TRINITY_DN73569_c0_g73569_i1, TRINITY_DN73570_c0_g73570_i1	Kinesin heavy chain isoform 5A	XVII	Euteleostomi
861	TRINITY_DN50396_c0_g50396_i1, TRINITY_DN50400_c0_g50400_i1, TRINITY_DN50401_c0_g50401_i1	kinesin heavy chain isoform 5A-like	XII	Euteleostomi
862	TRINITY_DN76326_c0_g76326_i1, TRINITY_DN76325_c0_g76325_i1, TRINITY_DN76327_c0_g76327_i1, TRINITY_DN76328_c0_g76328_i1	kinesin KIF3C isoform X2	XVIII	Neopterygii
863	TRINITY_DN68071_c0_g68071_i1, TRINITY_DN68072_c0_g68072_i1, TRINITY_DN68073_c0_g68073_i1	kinesin KIF3C-like	XV	Neopterygii
864	TRINITY_DN13161_c0_g13161_i1, TRINITY_DN13162_c0_g13162_i1, TRINITY_DN13164_c0_g13164_i1	kinesin-1 heavy chain	III	Chordata
865	TRINITY_DN92249_c0_g92249_i1	kinesin-1 heavy chain-like	scf.37	Chordata
866	TRINITY_DN37490_c0_g37490_i1, TRINITY_DN37492_c0_g37492_i1	kinesin-associated 3	VIII	Osteoglossocephalai
867	TRINITY_DN10705_c0_g10705_i1, TRINITY_DN10706_c0_g10706_i1	kinesin-associated 3	III	Osteoglossocephalai
868	TRINITY_DN13114_c0_g13114_i1	Krueppel-like factor 6	III	Osteoglossocephalai
869	TRINITY_DN83341_c0_g83341_i1	Krueppel-like factor 6	XXI	Osteoglossocephalai
870	TRINITY_DN69506_c0_g69506_i1	Krueppel-like factor 7	XVI	Osteoglossocephalai
871	TRINITY_DN4489_c0_g4489_i1	Krueppel-like factor 7-like isoform X1	I	Osteoglossocephalai
872	TRINITY_DN15488_c0_g15488_i1	Kv channel-interacting 1-like isoform X2	IV	Osteoglossocephalai
873	TRINITY_DN34151_c0_g34151_i1	Kv channel-interacting 1-like isoform X2	VII	Osteoglossocephalai
874	TRINITY_DN21888_c0_g21888_i1, TRINITY_DN21885_c0_g21885_i1	Kv channel-interacting 2-like	IX	Neopterygii
875	TRINITY_DN29220_c0_g29220_i1	Kv channel-interacting 2-like isoform X1	VI	Neopterygii
876	TRINITY_DN78893_c0_g78893_i1, TRINITY_DN78894_c0_g78894_i1, TRINITY_DN78895_c0_g78895_i1	Lactoylglutathione lyase	XVIII	Neopterygii
877	TRINITY_DN6213_c0_g6213_i1	lactoylglutathione lyase-like	II	Neopterygii
878	TRINITY_DN82728_c0_g82728_i1	lamin-A-like isoform X1	XX	Osteoglossocephalai
879	TRINITY_DN41388_c0_g41388_i1	lamin-A-like isoform X2	X	Osteoglossocephalai
880	TRINITY_DN61490_c0_g61490_i1, TRINITY_DN61491_c0_g61491_i1, TRINITY_DN61492_c0_g61492_i1, TRINITY_DN61493_c0_g61493_i1	large neutral amino acids transporter small subunit 1	XIX	Vertebrata
881	TRINITY_DN50590_c0_g50590_i1	large neutral amino acids transporter small subunit 1-like	XII	Vertebrata
882	TRINITY_DN538_c0_g538_i1, TRINITY_DN539_c0_g539_i1	large neutral amino acids transporter small subunit 4-like	I	Vertebrata
883	TRINITY_DN35377_c0_g35377_i1, TRINITY_DN35379_c0_g35379_i1, TRINITY_DN35380_c0_g35380_i1, TRINITY_DN35382_c0_g35382_i1	large neutral amino acids transporter small subunit 4-like	VII	Vertebrata
884	TRINITY_DN51047_c0_g51047_i1	lens fiber major intrinsic -like	XII	Osteoglossocephalai
885	TRINITY_DN93967_c0_g93967_i1, TRINITY_DN93968_c0_g93968_i2	lens fiber major intrinsic -like	scf.68	Osteoglossocephalai
886	TRINITY_DN33262_c0_g33262_i1	lens fiber membrane intrinsic -like	VII	Euteleostomi
887	TRINITY_DN38671_c0_g38671_i1, TRINITY_DN38672_c0_g38672_i1	lens fiber membrane intrinsic -like	VIII	Euteleostomi
888	TRINITY_DN2443_c0_g2443_i1, TRINITY_DN2444_c0_g2444_i1	lens fiber membrane intrinsic -like	I	Euteleostomi
889	TRINITY_DN42476_c0_g42476_i1, TRINITY_DN42478_c0_g42478_i1	lens fiber membrane intrinsic -like	X	Vertebrata
890	TRINITY_DN82306_c0_g82306_i1, TRINITY_DN82307_c0_g82307_i1	lens fiber membrane intrinsic -like	XX	Osteoglossocephalai
891	TRINITY_DN29439_c0_g29439_i1, TRINITY_DN29440_c0_g29440_i3	leucine-rich glioma-inactivated 1-like	VI	Clupeocephala
892	TRINITY_DN26165_c0_g26165_i1	leucine-rich glioma-inactivated 1-like	V	Clupeocephala
893	TRINITY_DN11180_c0_g11180_i1	leucine-rich repeat and immunoglobulin-like domain-containing nogo receptor-interacting 3-like	III	Osteoglossocephalai
894	TRINITY_DN39913_c0_g39913_i1	leucine-rich repeat and immunoglobulin-like domain-containing nogo receptor-interacting 3-like isoform X1	VIII	Osteoglossocephalai
895	TRINITY_DN69171_c0_g69171_i3	leucine-rich repeat flightless-interacting 2-like	XVI	Vertebrata
896	TRINITY_DN5371_c0_g5371_i1	leucine-rich repeat flightless-interacting 2-like isoform X6	I	Clupeocephala
897	TRINITY_DN33955_c0_g33955_i1	leucine-rich repeat transmembrane FLRT1-like	VII	Osteoglossocephalai
898	TRINITY_DN75749_c0_g75749_i1, TRINITY_DN75750_c0_g75750_i1	leucine-rich repeat transmembrane FLRT2-like	XVIII	Osteoglossocephalai
899	TRINITY_DN56103_c0_g56103_i1	leucine-rich repeat transmembrane neuronal 4-like	XIII	Neopterygii
900	TRINITY_DN60181_c0_g60181_i1, TRINITY_DN60239_c0_g60239_i1, TRINITY_DN60234_c0_g60234_i1, TRINITY_DN60235_c0_g60235_i1	leucine-rich repeat transmembrane neuronal 4-like isoform X1	XIV	Osteoglossocephalai
901	TRINITY_DN69637_c0_g69637_i1, TRINITY_DN69638_c0_g69638_i1	leucine-rich repeat-containing 3-like	XVI	Vertebrata
902	TRINITY_DN94291_c0_g94291_i1	leucine-rich repeat-containing 3-like	scf.74	Osteoglossocephalai
903	TRINITY_DN8928_c0_g8928_i1	leucine-rich repeat-containing 4C-like	II	Osteoglossocephalai
904	TRINITY_DN64091_c0_g64091_i1, TRINITY_DN64097_c0_g64097_i1, TRINITY_DN64098_c0_g64098_i1	leucine-rich repeat-containing 4C-like isoform X1	XIX	Osteoglossocephalai
905	TRINITY_DN58225_c0_g58225_i1	leucine-rich repeat-containing 8A	XIV	Vertebrata
906	TRINITY_DN56801_c0_g56801_i1, TRINITY_DN56802_c0_g56802_i1	leucine-rich repeat-containing 8A-like	XIII	Vertebrata
907	TRINITY_DN83407_c0_g83407_i1, TRINITY_DN83413_c0_g83413_i1, TRINITY_DN83409_c0_g83409_i1, TRINITY_DN83411_c0_g83411_i1, TRINITY_DN83414_c0_g83414_i2, TRINITY_DN83414_c0_g83414_i4	Leukocyte elastase inhibitor	XXI	Percomorphaceae
908	TRINITY_DN37623_c0_g37623_i1, TRINITY_DN37625_c0_g37625_i1, TRINITY_DN37626_c0_g37626_i1, TRINITY_DN37628_c0_g37628_i1	leukocyte elastase inhibitor-like	VIII	Gasterosteus aculeatus
909	TRINITY_DN42578_c0_g42578_i1	lifeguard 1	X	Chordata
910	TRINITY_DN90661_c0_g90661_i1	lifeguard 1-like	scf.27	Vertebrata
911	TRINITY_DN80174_c0_g80174_i1, TRINITY_DN80175_c0_g80175_i1, TRINITY_DN80939_c0_g80939_i1, TRINITY_DN80940_c0_g80940_i1	lifeguard 1-like	XX	Opisthokonta
912	TRINITY_DN51302_c0_g51302_i1	lifeguard 2-like	XII	Osteoglossocephalai
913	TRINITY_DN90545_c0_g90545_i1	lifeguard 2-like	scf.27	Opisthokonta
914	TRINITY_DN29197_c0_g29197_i1, TRINITY_DN29200_c0_g29200_i1, TRINITY_DN29196_c0_g29196_i1, TRINITY_DN29201_c0_g29201_i1, TRINITY_DN29204_c0_g29204_i1	LIM domain-binding 1-like isoform X2	VI	Vertebrata
915	TRINITY_DN21896_c0_g21896_i1, TRINITY_DN21899_c0_g21899_i1	LIM domain-binding 1-like isoform X2	IX	Clupeocephala
916	TRINITY_DN34106_c0_g34106_i1, TRINITY_DN34107_c0_g34107_i1	LIM homeobox Lhx1-like	VII	Neopterygii
917	TRINITY_DN3688_c0_g3688_i1	LIM homeobox Lhx1-like	I	Neopterygii
918	TRINITY_DN59371_c0_g59371_i1	LIM homeobox Lhx6 isoform X2	XIV	Euteleostomi
919	TRINITY_DN56743_c0_g56743_i1, TRINITY_DN56745_c0_g56745_i1	LIM homeobox Lhx6-like	XIII	Euteleostomi
920	TRINITY_DN39706_c0_g39706_i1	LIM homeobox Lhx8 isoform X1	VIII	Euteleostomi
921	TRINITY_DN10904_c0_g10904_i1, TRINITY_DN10905_c0_g10905_i1, TRINITY_DN10902_c0_g10902_i1, TRINITY_DN10907_c0_g10907_i1	LIM homeobox Lhx8-like isoform X1	III	Euteleostomi
922	TRINITY_DN84746_c0_g84746_i1, TRINITY_DN84748_c0_g84748_i1, TRINITY_DN84749_c0_g84749_i1	Limb region 1 homolog	XXI	Vertebrata
923	TRINITY_DN51244_c0_g51244_i1	limb region 1 homolog -like	XII	Vertebrata
924	TRINITY_DN43467_c0_g43467_i1	lin-28 homolog A-like	X	Euteleostomi
925	TRINITY_DN83028_c0_g83028_i1, TRINITY_DN83030_c0_g83030_i1	lin-28 homolog A-like	XX	Neopterygii
926	TRINITY_DN92136_c0_g92136_i1	lipid phosphate phosphatase-related type 5 isoform X4	scf.37	Osteoglossocephalai
927	TRINITY_DN45071_c0_g45071_i1, TRINITY_DN45067_c0_g45067_i1	lipid phosphate phosphatase-related type 5-like isoform X1	XI	Neopterygii
928	TRINITY_DN58409_c0_g58409_i1, TRINITY_DN58410_c0_g58410_i1, TRINITY_DN58411_c0_g58411_i1, TRINITY_DN58406_c0_g58406_i1, TRINITY_DN58408_c0_g58408_i1, TRINITY_DN58411_c0_g58411_i3	lipid phosphate phosphohydrolase 1 isoform X2	XIV	Osteoglossocephalai
929	TRINITY_DN53977_c0_g53977_i1	lipid phosphate phosphohydrolase 1-like	XIII	Osteoglossocephalai
930	TRINITY_DN67487_c0_g67487_i1, TRINITY_DN67488_c0_g67488_i1, TRINITY_DN67489_c0_g67489_i1, TRINITY_DN67489_c0_g67489_i2	lipid phosphate phosphohydrolase 2-like	XV	Neopterygii
931	TRINITY_DN39524_c0_g39524_i1, TRINITY_DN39526_c0_g39526_i1	lipid phosphate phosphohydrolase 2-like	VIII	Neopterygii
932	TRINITY_DN22490_c0_g22490_i1, TRINITY_DN22491_c0_g22491_i1, TRINITY_DN22492_c0_g22492_i1	lipid phosphate phosphohydrolase 3-like	IX	Clupeocephala
933	TRINITY_DN46365_c0_g46365_i1, TRINITY_DN46366_c0_g46366_i2	lipid phosphate phosphohydrolase 3-like	XI	Clupeocephala
934	TRINITY_DN89664_c0_g89664_i1, TRINITY_DN89665_c0_g89665_i2, TRINITY_DN89668_c0_g89668_i1	lipid phosphate phosphohydrolase 3-like isoform X2	scf.218	Osteoglossocephalai
935	TRINITY_DN59454_c0_g59454_i1, TRINITY_DN59456_c0_g59456_i1	Lipocalin precursor	XIV	Neopterygii
936	TRINITY_DN83888_c0_g83888_i1, TRINITY_DN83889_c0_g83889_i1	Lipocalin precursor	XXI	Neopterygii
937	TRINITY_DN35693_c0_g35693_i1	Lipocalin precursor	VII	Osteoglossocephalai
938	TRINITY_DN63495_c0_g63495_i1, TRINITY_DN63496_c0_g63496_i3	lipoma HMGIC fusion partner-like 3 -like	XIX	Vertebrata
939	TRINITY_DN19203_c0_g19203_i1, TRINITY_DN19204_c0_g19204_i2	lipoma HMGIC fusion partner-like 3 -like	IV	Vertebrata
940	TRINITY_DN37148_c0_g37148_i1, TRINITY_DN37149_c0_g37149_i1	lipoma-preferred partner homolog isoform X1	VIII	Euteleostomi
941	TRINITY_DN32120_c0_g32120_i1, TRINITY_DN32122_c0_g32122_i1	lipoma-preferred partner-like isoform X1	VII	Euteleostomi
942	TRINITY_DN16576_c0_g16576_i1	LON peptidase N-terminal domain and RING finger 1-like	IV	Bilateria
943	TRINITY_DN21533_c0_g21533_i1	LON peptidase N-terminal domain and RING finger 1-like	IX	Bilateria
944	TRINITY_DN46340_c0_g46340_i1, TRINITY_DN46341_c0_g46341_i1, TRINITY_DN46341_c0_g46341_i2	long-chain fatty acid transport 1-like	XI	Osteoglossocephalai
945	TRINITY_DN22471_c0_g22471_i1, TRINITY_DN22473_c0_g22473_i1, TRINITY_DN22474_c0_g22474_i1	long-chain fatty acid transport 1-like	IX	Osteoglossocephalai
946	TRINITY_DN88799_c0_g88799_i1, TRINITY_DN88798_c0_g88798_i1	long-chain-fatty-acid-- ligase 3-like	scf.175	Osteoglossocephalai
947	TRINITY_DN10218_c0_g10218_i1, TRINITY_DN10219_c0_g10219_i1	long-chain-fatty-acid-- ligase 3-like	III	Osteoglossocephalai
948	TRINITY_DN16366_c0_g16366_i1, TRINITY_DN16368_c0_g16368_i1	low affinity cationic amino acid transporter 2-like	IV	Clupeocephala
949	TRINITY_DN93715_c0_g93715_i1	low affinity cationic amino acid transporter 2-like isoform X1	scf.61	Clupeocephala
950	TRINITY_DN18761_c0_g18761_i1, TRINITY_DN18762_c0_g18762_i1	low affinity vacuolar monovalent cation H(+) antiporter-like	IV	Clupeocephala
951	TRINITY_DN64285_c0_g64285_i1	low affinity vacuolar monovalent cation H(+) antiporter-like isoform X1	XIX	Clupeocephala
952	TRINITY_DN51288_c0_g51288_i1, TRINITY_DN51289_c0_g51289_i1, TRINITY_DN51290_c0_g51290_i1, TRINITY_DN51291_c0_g51291_i1	low-density lipo receptor-related 1-like	XII	Clupeocephala
953	TRINITY_DN90554_c0_g90554_i1, TRINITY_DN90553_c0_g90553_i1	low-density lipo receptor-related 1-like isoform X1	scf.27	Clupeocephala
954	TRINITY_DN38049_c0_g38049_i3	low-density lipo receptor-related 8-like	VIII	Euteleostomi
955	TRINITY_DN11931_c0_g11931_i1	low-density lipo receptor-related 8-like isoform X2	III	Euteleostomi
956	TRINITY_DN4715_c0_g4715_i1	L-threonine 3- mitochondrial-like	I	Euteleosteomorpha
957	TRINITY_DN77428_c0_g77428_i1, TRINITY_DN77425_c0_g77425_i1, TRINITY_DN77426_c0_g77426_i1	L-threonine 3- mitochondrial-like	XVIII	Euteleosteomorpha
958	TRINITY_DN12500_c0_g12500_i2	protein-lysine 6-oxidase	III	Neopterygii
959	TRINITY_DN59242_c0_g59242_i2	protein-lysine 6-oxidase	XIV	Euteleostomi
960	TRINITY_DN43842_c0_g43842_i1, TRINITY_DN43843_c0_g43843_i2, TRINITY_DN43845_c0_g43845_i1	lysophosphatidylcholine acyltransferase 1-like	X	Bilateria
961	TRINITY_DN80280_c0_g80280_i1	lysophosphatidylcholine acyltransferase 1-like	XX	Bilateria
962	TRINITY_DN72405_c0_g72405_i1, TRINITY_DN72406_c0_g72406_i1, TRINITY_DN72403_c0_g72403_i1	lysosomal protective -like	XVII	Vertebrata
963	TRINITY_DN7491_c0_g7491_i1, TRINITY_DN7491_c0_g7491_i2, TRINITY_DN7491_c0_g7491_i3	lysosomal protective -like	II	Vertebrata
964	TRINITY_DN79360_c0_g79360_i1, TRINITY_DN79361_c0_g79361_i1, TRINITY_DN79362_c0_g79362_i1	lysosomal-associated transmembrane 4B-like	XX	Osteoglossocephalai
965	TRINITY_DN41956_c0_g41956_i1, TRINITY_DN41957_c0_g41957_i1	lysosomal-associated transmembrane 4B-like	X	Osteoglossocephalai
966	TRINITY_DN58437_c0_g58437_i1, TRINITY_DN59326_c0_g59326_i1, TRINITY_DN59326_c0_g59326_i2, TRINITY_DN59327_c0_g59327_i1, TRINITY_DN58438_c0_g58438_i1, TRINITY_DN58439_c0_g58439_i1	lysosome membrane 2 isoform X1	XIV	Bilateria
967	TRINITY_DN56677_c0_g56677_i1	lysosome membrane 2-like	XIII	Bilateria
968	TRINITY_DN6709_c0_g6709_i1, TRINITY_DN6710_c0_g6710_i1	lysosome-associated membrane glyco 1-like	II	Clupeocephala
969	TRINITY_DN70158_c0_g70158_i1	lysosome-associated membrane glyco 1-like	XVI	Bilateria
970	TRINITY_DN43862_c0_g43862_i1, TRINITY_DN43863_c0_g43863_i1, TRINITY_DN43865_c0_g43865_i1	macoilin-1-like isoform X1	X	Osteoglossocephalai
971	TRINITY_DN77068_c0_g77068_i1	macoilin-1-like isoform X1	XVIII	Euteleostomi
972	TRINITY_DN86885_c0_g86885_i1	MAGUK p55 subfamily member 5-A-like	scf.128	Osteoglossocephalai
973	TRINITY_DN76662_c0_g76662_i1, TRINITY_DN76669_c0_g76669_i1	MAGUK p55 subfamily member 5-A-like	XVIII	Osteoglossocephalai
974	TRINITY_DN23651_c0_g23651_i1, TRINITY_DN23652_c0_g23652_i1	malate cytoplasmic	IX	Osteoglossocephalai
975	TRINITY_DN91634_c0_g91634_i2, TRINITY_DN91636_c0_g91636_i1, TRINITY_DN91637_c0_g91637_i1	malate cytoplasmic-like	scf.277	Chordata
976	TRINITY_DN65237_c0_g65237_i1	matrix metallo ase-15-like	XIX	Clupeocephala
977	TRINITY_DN5806_c0_g5806_i1, TRINITY_DN5807_c0_g5807_i2	matrix metallo ase-15-like	II	Clupeocephala
978	TRINITY_DN52516_c0_g52516_i1	matrix-remodeling-associated 8	XII	Osteoglossocephalai
979	TRINITY_DN90220_c0_g90220_i1	matrix-remodeling-associated 8-like	scf.27	Osteoglossocephalai
980	TRINITY_DN2390_c0_g2390_i1	mediator of RNA polymerase II transcription subunit 13-like	I	Vertebrata
981	TRINITY_DN33648_c0_g33648_i1	mediator of RNA polymerase II transcription subunit 13-like isoform X1	VII	Osteoglossocephalai
982	TRINITY_DN52206_c0_g52206_i1	melanocyte protein pmel	XII	Clupeocephala
983	TRINITY_DN90439_c0_g90439_i1	melanocyte protein pmel	scf.27	Vertebrata
984	TRINITY_DN87796_c0_g87796_i1	membrane transport XK-like	scf.1432	Euteleostomi
985	TRINITY_DN70230_c0_g70230_i1, TRINITY_DN70231_c0_g70231_i1, TRINITY_DN70233_c0_g70233_i2	membrane transport XK-like	XVI	Euteleostomi
986	TRINITY_DN14868_c0_g14868_i1, TRINITY_DN14872_c0_g14872_i1, TRINITY_DN14873_c0_g14873_i2, TRINITY_DN14876_c0_g14876_i1	membrane transport XK-like	IV	Euteleostomi
987	TRINITY_DN73075_c0_g73075_i2, TRINITY_DN73076_c0_g73076_i1, TRINITY_DN73075_c0_g73075_i1	membrane-associated guanylate WW and PDZ domain-containing 3-like	XVII	Euteleostomi
988	TRINITY_DN51942_c0_g51942_i1	membrane-associated guanylate WW and PDZ domain-containing 3-like isoform X1	XII	Euteleostomi
989	TRINITY_DN80956_c0_g80956_i1	membrane-spanning 4-domains subfamily A member 4D-like	XX	Gasterosteus aculeatus
990	TRINITY_DN15769_c0_g15769_i1	membrane-spanning 4-domains subfamily A member 4D-like	IV	Gasterosteus aculeatus
991	TRINITY_DN77753_c0_g77753_i1, TRINITY_DN77754_c0_g77754_i1	metabotropic glutamate receptor 1-like isoform X1	XVIII	Bilateria
992	TRINITY_DN68161_c0_g68161_i1, TRINITY_DN68160_c0_g68160_i1	metabotropic glutamate receptor 1-like isoform X1	XV	Bilateria
993	TRINITY_DN90851_c0_g90851_i1	metabotropic glutamate receptor 2-like	scf.27	Bilateria
994	TRINITY_DN74688_c0_g74688_i1, TRINITY_DN74689_c0_g74689_i1	metabotropic glutamate receptor 2-like	XVII	Bilateria
995	TRINITY_DN75392_c0_g75392_i1	Metabotropic glutamate receptor 8	XVII	Osteoglossocephalai
996	TRINITY_DN63160_c0_g63160_i1, TRINITY_DN63161_c0_g63161_i1, TRINITY_DN63162_c0_g63162_i1	metabotropic glutamate receptor 8-like	XIX	Vertebrata
997	TRINITY_DN29271_c0_g29271_i1, TRINITY_DN29272_c0_g29272_i1	metal transporter CNNM1-like	VI	Osteoglossocephalai
998	TRINITY_DN92070_c0_g92070_i1, TRINITY_DN92072_c0_g92072_i1	metal transporter CNNM1-like	scf.369	Osteoglossocephalai
999	TRINITY_DN92436_c0_g92436_i1	metal transporter CNNM3 isoform X1	scf.435	Gasterosteus aculeatus
1000	TRINITY_DN94230_c0_g94230_i1	metal transporter CNNM3-like isoform X1	scf.728	Gasterosteus aculeatus
1001	TRINITY_DN24784_c0_g24784_i1	metallo ase inhibitor 2-like	V	Neopterygii
1002	TRINITY_DN46612_c0_g46612_i1, TRINITY_DN46613_c0_g46613_i1	metallo ase inhibitor 2-like	XI	Neopterygii
1003	TRINITY_DN47063_c0_g47063_i1, TRINITY_DN47064_c0_g47064_i1	methionine-R-sulfoxide reductase B1-A-like	XI	Osteoglossocephalai
1004	TRINITY_DN27049_c0_g27049_i1	methionine-R-sulfoxide reductase B1-A-like	V	Osteoglossocephalai
1005	TRINITY_DN11203_c0_g11203_i1, TRINITY_DN11205_c0_g11205_i1	methyl- -binding domain 3-like	III	Bilateria
1006	TRINITY_DN39957_c0_g39957_i1, TRINITY_DN37759_c0_g37759_i1, TRINITY_DN37760_c0_g37760_i1	methyl- -binding domain 3-like isoform X3	VIII	Bilateria
1007	TRINITY_DN68944_c0_g68944_i1, TRINITY_DN68945_c0_g68945_i1, TRINITY_DN68946_c0_g68946_i1	methylmalonic aciduria and homocystinuria type D mitochondrial-like isoform X1	XVI	Osteoglossocephalai
1008	TRINITY_DN4649_c0_g4649_i1	methylmalonic aciduria and homocystinuria type D mitochondrial-like isoform X1	I	Osteoglossocephalai
1009	TRINITY_DN41032_c0_g41032_i1, TRINITY_DN41033_c0_g41033_i1, TRINITY_DN41034_c0_g41034_i1, TRINITY_DN41046_c0_g41046_i1, TRINITY_DN41061_c0_g41061_i1, TRINITY_DN41095_c0_g41095_i1	MHC class I antigen	X	Gasterosteus aculeatus
1010	TRINITY_DN93609_c0_g93609_i1, TRINITY_DN93612_c0_g93612_i2, TRINITY_DN93612_c0_g93612_i6, TRINITY_DN93612_c0_g93612_i7, TRINITY_DN93613_c0_g93613_i1, TRINITY_DN93624_c0_g93624_i1, TRINITY_DN93628_c0_g93628_i1, TRINITY_DN93634_c0_g93634_i1, TRINITY_DN93636_c0_g93636_i1	MHC class I antigen	scf.58	Gasterosteus aculeatus
1011	TRINITY_DN94822_c0_g94822_i1	MHC class I antigen	scf.854	Gasterosteus aculeatus
1012	TRINITY_DN31698_c0_g31698_i1, TRINITY_DN31699_c0_g31699_i1	MHC class II antigen beta chain	VII	Gasterosteus aculeatus
1013	TRINITY_DN87162_c0_g87162_i1, TRINITY_DN87162_c0_g87162_i2, TRINITY_DN87169_c0_g87169_i1, TRINITY_DN87172_c0_g87172_i1	MHC class II antigen beta chain	scf.131	Gasterosteus aculeatus
1014	TRINITY_DN78485_c0_g78485_i1, TRINITY_DN78486_c0_g78486_i1, TRINITY_DN78487_c0_g78487_i1	mitochondrial carnitine acylcarnitine carrier CACL-like	XVIII	Osteoglossocephalai
1015	TRINITY_DN67357_c0_g67357_i1, TRINITY_DN67360_c0_g67360_i1	mitochondrial carnitine acylcarnitine carrier CACL-like isoform X1	XV	Osteoglossocephalai
1016	TRINITY_DN73249_c0_g73249_i1, TRINITY_DN73250_c0_g73250_i1, TRINITY_DN73252_c0_g73252_i1, TRINITY_DN73253_c0_g73253_i1, TRINITY_DN73248_c0_g73248_i1	mitochondrial glutamate carrier 1-like isoform X1	XVII	Osteoglossocephalai
1017	TRINITY_DN51503_c0_g51503_i1	mitochondrial glutamate carrier 1-like isoform X1	XII	Osteoglossocephalai
1018	TRINITY_DN11392_c0_g11392_i1, TRINITY_DN11393_c0_g11393_i1	mitochondrial import inner membrane translocase subunit TIM44-like	III	Osteoglossocephalai
1019	TRINITY_DN39092_c0_g39092_i1, TRINITY_DN39093_c0_g39093_i2	mitochondrial import inner membrane translocase subunit TIM44-like isoform X2	VIII	Osteoglossocephalai
1020	TRINITY_DN95051_c0_g95051_i1	mitochondrial import receptor subunit TOM20 homolog	scf.897	Euteleostomi
1021	TRINITY_DN93145_c0_g93145_i1	mitochondrial import receptor subunit TOM20 homolog	scf.495	Euteleostomi
1022	TRINITY_DN28401_c0_g28401_i1, TRINITY_DN28403_c0_g28403_i1, TRINITY_DN28404_c0_g28404_i1, TRINITY_DN28405_c0_g28405_i2	mitochondrial import receptor subunit TOM20 homolog	VI	Euteleostomi
1023	TRINITY_DN23802_c0_g23802_i1	mitochondrial import receptor subunit TOM20 homolog	IX	Euteleostomi
1024	TRINITY_DN41345_c0_g41345_i1	mitochondrial import receptor subunit TOM40 homolog	X	Osteoglossocephalai
1025	TRINITY_DN79306_c0_g79306_i1, TRINITY_DN79309_c0_g79309_i1, TRINITY_DN79309_c0_g79309_i2	mitochondrial import receptor subunit TOM40 homolog isoform X1	XX	Osteoglossocephalai
1026	TRINITY_DN87805_c0_g87805_i1	piezo-type mechanosensitive ion channel component 2-like	scf.146	Osteoglossocephalai
1027	TRINITY_DN92427_c0_g92427_i1	piezo-type mechanosensitive ion channel component 2-like	scf.425	Euteleostomi
1028	TRINITY_DN23316_c0_g23316_i1, TRINITY_DN23318_c0_g23318_i1, TRINITY_DN23318_c0_g23318_i2	mitochondrial Rho GTPase 1-A-like isoform X1	IX	Osteoglossocephalai
1029	TRINITY_DN47240_c0_g47240_i1, TRINITY_DN47243_c0_g47243_i3	mitochondrial Rho GTPase 1-A-like isoform X4	XI	Osteoglossocephalai
1030	TRINITY_DN64884_c0_g64884_i1, TRINITY_DN64887_c0_g64887_i1	mitogen-activated kinase 12	XIX	Clupeocephala
1031	TRINITY_DN17644_c0_g17644_i1, TRINITY_DN17645_c0_g17645_i1	mitogen-activated kinase 12-like	IV	Clupeocephala
1032	TRINITY_DN49221_c0_g49221_i1, TRINITY_DN49220_c0_g49220_i1	mitogen-activated kinase kinase kinase 12-like	XII	Osteoglossocephalai
1033	TRINITY_DN73620_c0_g73620_i1	mitogen-activated kinase kinase kinase 12-like isoform X1	XVII	Osteoglossocephalai
1034	TRINITY_DN16638_c0_g16638_i1, TRINITY_DN16639_c0_g16639_i1	moesin-like isoform X1	IV	Bilateria
1035	TRINITY_DN34215_c0_g34215_i1	moesin-like isoform X2	VII	Bilateria
1036	TRINITY_DN27957_c0_g27957_i1, TRINITY_DN30708_c0_g30708_i1, TRINITY_DN30709_c0_g30709_i1, TRINITY_DN27960_c0_g27960_i1, TRINITY_DN27961_c0_g27961_i1, TRINITY_DN27962_c0_g27962_i1	monoacylglycerol lipase ABHD12-like	VI	Clupeocephala
1037	TRINITY_DN68325_c0_g68325_i1	monoacylglycerol lipase ABHD12-like isoform X1	XV	Clupeocephala
1038	TRINITY_DN65143_c0_g65143_i1	monocarboxylate transporter 2-like	XIX	Euteleostomi
1039	TRINITY_DN49366_c0_g49366_i1, TRINITY_DN49367_c0_g49367_i1	monocarboxylate transporter 2-like	XII	Osteoglossocephalai
1040	TRINITY_DN62141_c0_g62141_i1, TRINITY_DN62142_c0_g62142_i1, TRINITY_DN62143_c0_g62143_i1	Mortality factor 4 1	XIX	Opisthokonta
1041	TRINITY_DN8607_c0_g8607_i1, TRINITY_DN8609_c0_g8609_i1, TRINITY_DN8611_c0_g8611_i1	mortality factor 4 1-like	II	Clupeocephala
1042	TRINITY_DN54289_c0_g54289_i1, TRINITY_DN54290_c0_g54290_i1, TRINITY_DN54292_c0_g54292_i1, TRINITY_DN54293_c0_g54293_i1, TRINITY_DN54295_c0_g54295_i2, TRINITY_DN54296_c0_g54296_i1	mothers against decapentaplegic homolog 4 isoform X2	XIII	Clupeocephala
1043	TRINITY_DN85561_c0_g85561_i1	mothers against decapentaplegic homolog 4-like	scf.101	Osteoglossocephalai
1044	TRINITY_DN58943_c0_g58943_i1, TRINITY_DN58944_c0_g58944_i1	mothers against decapentaplegic homolog 4-like	XIV	Clupeocephala
1045	TRINITY_DN62116_c0_g62116_i1, TRINITY_DN62117_c0_g62117_i1	mothers against decapentaplegic homolog 6-like	XIX	Osteoglossocephalai
1046	TRINITY_DN8578_c0_g8578_i1, TRINITY_DN8579_c0_g8579_i1, TRINITY_DN8582_c0_g8582_i1	mothers against decapentaplegic homolog 6-like isoform X1	II	Osteoglossocephalai
1047	TRINITY_DN84758_c0_g84758_i1	motor neuron and pancreas homeobox 1-like	XXI	Euteleostomi
1048	TRINITY_DN6497_c0_g6497_i1	motor neuron and pancreas homeobox 1-like	II	Euteleostomi
1049	TRINITY_DN72545_c0_g72545_i1, TRINITY_DN72546_c0_g72546_i1, TRINITY_DN72552_c0_g72552_i1	MTSS1 -like	XVII	Bilateria
1050	TRINITY_DN64875_c0_g64875_i1	MTSS1 -like isoform X2	XIX	Vertebrata
1051	TRINITY_DN35404_c0_g35404_i1, TRINITY_DN35410_c0_g35410_i1, TRINITY_DN35414_c0_g35414_i1, TRINITY_DN35417_c0_g35417_i1, TRINITY_DN35418_c0_g35418_i1, TRINITY_DN35420_c0_g35420_i1, TRINITY_DN35427_c0_g35427_i1	multidrug and toxin extrusion 1-like	VII	Osteoglossocephalai
1052	TRINITY_DN2592_c0_g2592_i1, TRINITY_DN2597_c0_g2597_i1, TRINITY_DN2598_c0_g2598_i1, TRINITY_DN2603_c0_g2603_i1	multidrug and toxin extrusion 1-like	I	Osteoglossocephalai
1053	TRINITY_DN22981_c0_g22981_i2	multidrug resistance-associated 1-like	IX	Osteoglossocephalai
1054	TRINITY_DN79107_c0_g79107_i1, TRINITY_DN79110_c0_g79110_i1	multidrug resistance-associated 1-like	XX	Osteoglossocephalai
1055	TRINITY_DN92025_c0_g92025_i1, TRINITY_DN92023_c0_g92023_i1, TRINITY_DN92024_c0_g92024_i1, TRINITY_DN92026_c0_g92026_i1, TRINITY_DN92027_c0_g92027_i1	multidrug resistance-associated 4	scf.359	Gasterosteus aculeatus
1056	TRINITY_DN3993_c0_g3993_i1, TRINITY_DN3985_c0_g3985_i1, TRINITY_DN3990_c0_g3990_i1, TRINITY_DN3992_c0_g3992_i1, TRINITY_DN3997_c0_g3997_i1, TRINITY_DN4000_c0_g4000_i1, TRINITY_DN4001_c0_g4001_i1, TRINITY_DN4002_c0_g4002_i1	multidrug resistance-associated 4	I	Gasterosteus aculeatus
1057	TRINITY_DN19147_c0_g19147_i1	muscarinic acetylcholine receptor M2-like	IV	Osteoglossocephalai
1058	TRINITY_DN64317_c0_g64317_i1	muscarinic acetylcholine receptor M2-like	XIX	Osteoglossocephalai
1059	TRINITY_DN46262_c0_g46262_i1, TRINITY_DN46263_c0_g46263_i1, TRINITY_DN46265_c0_g46265_i1	myosin heavy fast skeletal muscle-	XI	Osteoglossocephalai
1060	TRINITY_DN91347_c0_g91347_i1, TRINITY_DN91336_c0_g91336_i1, TRINITY_DN91337_c0_g91337_i1, TRINITY_DN91341_c0_g91341_i1, TRINITY_DN91342_c0_g91342_i1, TRINITY_DN91342_c0_g91342_i5, TRINITY_DN91346_c0_g91346_i1	myosin heavy fast skeletal muscle isoform X2	scf.27	Percomorphaceae
1061	TRINITY_DN61343_c0_g61343_i1, TRINITY_DN61345_c0_g61345_i1, TRINITY_DN61360_c0_g61360_i1, TRINITY_DN61361_c0_g61361_i1, TRINITY_DN61362_c0_g61362_i1, TRINITY_DN61366_c0_g61366_i1, TRINITY_DN61368_c0_g61368_i1, TRINITY_DN61386_c0_g61386_i1, TRINITY_DN61391_c0_g61391_i1	myosin heavy fast skeletal muscle-like	XIX	Gasterosteus aculeatus
1062	TRINITY_DN26307_c0_g26307_i1, TRINITY_DN26308_c0_g26308_i1	myosin regulatory light chain skeletal muscle isoform-like	V	Osteoglossocephalai
1063	TRINITY_DN47747_c0_g47747_i1, TRINITY_DN47748_c0_g47748_i1	myosin regulatory light chain skeletal muscle isoform-like	XI	Osteoglossocephalai
1064	TRINITY_DN12701_c0_g12701_i1	myosin regulatory light polypeptide 9-like	III	Euteleostomi
1065	TRINITY_DN73986_c0_g73986_i1	myosin regulatory light polypeptide 9-like	XVII	Euteleostomi
1066	TRINITY_DN41219_c0_g41219_i1, TRINITY_DN41221_c0_g41221_i1	Na(+) H(+) exchanger beta-like	X	Osteoglossocephalai
1067	TRINITY_DN82860_c0_g82860_i1	Na(+) H(+) exchanger beta-like isoform X1	XX	Osteoglossocephalai
1068	TRINITY_DN31786_c0_g31786_i1	N-acetylaspartate synthetase-like	VII	Vertebrata
1069	TRINITY_DN22029_c0_g22029_i1	N-acetylaspartate synthetase-like	IX	Vertebrata
1070	TRINITY_DN59339_c0_g59339_i1	NAD(P) mitochondrial-like	XIV	Vertebrata
1071	TRINITY_DN8532_c0_g8532_i1, TRINITY_DN8532_c0_g8532_i2, TRINITY_DN8532_c0_g8532_i4, TRINITY_DN8534_c0_g8534_i1, TRINITY_DN8531_c0_g8531_i1	NAD(P) mitochondrial-like isoform X1	II	Vertebrata
1072	TRINITY_DN37400_c0_g37400_i1, TRINITY_DN37403_c0_g37403_i1	NAD-dependent deacylase sirtuin- mitochondrial-like isoform X1	VIII	Clupeocephala
1073	TRINITY_DN9804_c0_g9804_i1, TRINITY_DN9805_c0_g9805_i2	NAD-dependent deacylase sirtuin- mitochondrial-like isoform X2	III	Clupeocephala
1074	TRINITY_DN46171_c0_g46171_i1	NADH dehydrogenase [ubiquinone] 1 alpha subcomplex subunit 4-like	XI	Osteoglossocephalai
1075	TRINITY_DN73525_c0_g73525_i1, TRINITY_DN73527_c0_g73527_i1, TRINITY_DN73528_c0_g73528_i1	NADH dehydrogenase [ubiquinone] 1 alpha subcomplex subunit 4-like	XVII	Clupeocephala
1076	TRINITY_DN50381_c0_g50381_i1, TRINITY_DN50382_c0_g50382_i1	NADH dehydrogenase [ubiquinone] 1 alpha subcomplex subunit 4-like 2-like	XII	Clupeocephala
1077	TRINITY_DN52964_c0_g52964_i1	NADH dehydrogenase [ubiquinone] 1 beta subcomplex subunit mitochondrial-like	XII	Bilateria
1078	TRINITY_DN20280_c0_g20280_i1, TRINITY_DN20281_c0_g20281_i1, TRINITY_DN20282_c0_g20282_i1, TRINITY_DN20282_c0_g20282_i3	NADH dehydrogenase [ubiquinone] iron-sulfur mitochondrial-like	IX	Osteoglossocephalai
1079	TRINITY_DN4560_c0_g4560_i1, TRINITY_DN4561_c0_g4561_i1	NADH-ubiquinone oxidoreductase 75 kDa mitochondrial-like	I	Clupeocephala
1080	TRINITY_DN70670_c0_g70670_i1, TRINITY_DN70669_c0_g70669_i1, TRINITY_DN70183_c0_g70183_i1, TRINITY_DN70184_c0_g70184_i1, TRINITY_DN70184_c0_g70184_i3	NADH-ubiquinone oxidoreductase 75 kDa mitochondrial-like	XVI	Opisthokonta
1081	TRINITY_DN70755_c0_g70755_i1, TRINITY_DN70756_c0_g70756_i1	N-chimaerin isoform X1	XVI	Opisthokonta
1082	TRINITY_DN4106_c0_g4106_i1	N-chimaerin-like isoform X1	I	Opisthokonta
1083	TRINITY_DN80373_c0_g80373_i1	NDRG1-like isoform X1	XX	Bilateria
1084	TRINITY_DN42792_c0_g42792_i1, TRINITY_DN42793_c0_g42793_i1, TRINITY_DN42795_c0_g42795_i1, TRINITY_DN42798_c0_g42798_i1	NDRG1-like isoform X1	X	Bilateria
1085	TRINITY_DN74396_c0_g74396_i1, TRINITY_DN74393_c0_g74393_i1	NEDD8-activating enzyme E1 catalytic subunit-like isoform X1	XVII	Osteoglossocephalai
1086	TRINITY_DN49352_c0_g49352_i1, TRINITY_DN49353_c0_g49353_i1, TRINITY_DN49354_c0_g49354_i1	NEDD8-activating enzyme E1 catalytic subunit-like isoform X1	XII	Osteoglossocephalai
1087	TRINITY_DN54411_c0_g54411_i1	netrin receptor UNC5C-like isoform X1	XIII	Vertebrata
1088	TRINITY_DN58956_c0_g58956_i1	netrin receptor UNC5C-like isoform X1	XIV	Vertebrata
1089	TRINITY_DN53707_c0_g53707_i1, TRINITY_DN53709_c0_g53709_i1	netrin receptor UNC5D	XIII	Vertebrata
1090	TRINITY_DN57898_c0_g57898_i1, TRINITY_DN57901_c0_g57901_i1	netrin receptor UNC5D-like	XIV	Vertebrata
1091	TRINITY_DN44898_c0_g44898_i1, TRINITY_DN44899_c0_g44899_i1, TRINITY_DN44892_c0_g44892_i1, TRINITY_DN44894_c0_g44894_i1, TRINITY_DN44895_c0_g44895_i1	neurabin-2-like isoform X1	XI	Euteleostomi
1092	TRINITY_DN24990_c0_g24990_i1, TRINITY_DN24993_c0_g24993_i1	neurabin-2-like isoform X2	V	Euteleostomi
1093	TRINITY_DN75064_c0_g75064_i1	neurofascin isoform X7	XVII	Neopterygii
1094	TRINITY_DN49376_c0_g49376_i1, TRINITY_DN49379_c0_g49379_i1	neurofascin-like isoform X1	XII	Neopterygii
1095	TRINITY_DN59665_c0_g59665_i1	neurofilament light polypeptide-like	XIV	Osteoglossocephalai
1096	TRINITY_DN18188_c0_g18188_i1, TRINITY_DN18189_c0_g18189_i1	neurofilament light polypeptide-like isoform X1	IV	Euteleostomi
1097	TRINITY_DN25966_c0_g25966_i1	neurogenic differentiation factor 2-like	V	Clupeocephala
1098	TRINITY_DN45945_c0_g45945_i1	neurogenic differentiation factor 2-like isoform X1	XI	Clupeocephala
1099	TRINITY_DN58277_c0_g58277_i1	neurogenic locus notch homolog 1-like	XIV	Osteoglossocephalai
1100	TRINITY_DN56762_c0_g56762_i1	neurogenic locus notch homolog 1-like	XIII	Osteoglossocephalai
1101	TRINITY_DN71229_c0_g71229_i1	neuroligin- X-linked-like	XVI	Euteleostomi
1102	TRINITY_DN5040_c0_g5040_i1	neuroligin- X-linked-like	I	Euteleostomi
1103	TRINITY_DN15285_c0_g15285_i1	neuronal acetylcholine receptor subunit alpha-3-like	IV	Euteleosteomorpha
1104	TRINITY_DN21974_c0_g21974_i1, TRINITY_DN21975_c0_g21975_i1	neuronal acetylcholine receptor subunit alpha-3-like	IX	Euteleosteomorpha
1105	TRINITY_DN8697_c0_g8697_i1, TRINITY_DN8698_c0_g8698_i1, TRINITY_DN8700_c0_g8700_i1	neuronal acetylcholine receptor subunit alpha-7 isoform X2	II	Vertebrata
1106	TRINITY_DN82028_c0_g82028_i1	neuronal acetylcholine receptor subunit alpha-7-like	XX	Neopterygii
1107	TRINITY_DN20042_c0_g20042_i1	neuronal membrane glyco M6-a-like	IX	Bilateria
1108	TRINITY_DN14056_c0_g14056_i1, TRINITY_DN14057_c0_g14057_i1	neuronal membrane glyco M6-a-like	IV	Bilateria
1109	TRINITY_DN70532_c0_g70532_i1, TRINITY_DN70534_c0_g70534_i2	neuronal membrane glyco M6-b isoform X2	XVI	Clupeocephala
1110	TRINITY_DN4411_c0_g4411_i1, TRINITY_DN4413_c0_g4413_i1	neuronal membrane glyco M6-b-like	I	Clupeocephala
1111	TRINITY_DN47111_c0_g47111_i1	neuronal pentraxin-2 isoform X2	XI	Vertebrata
1112	TRINITY_DN27093_c0_g27093_i1, TRINITY_DN27094_c0_g27094_i1	neuronal pentraxin-2-like	V	Vertebrata
1113	TRINITY_DN87951_c0_g87951_i1	neuronal pentraxin-2-like isoform X2	scf.149	Vertebrata
1114	TRINITY_DN74035_c0_g74035_i1	neuron-specific family member 1-like	XVII	Euteleostomi
1115	TRINITY_DN22312_c0_g22312_i1, TRINITY_DN22313_c0_g22313_i1	neuron-specific family member 1-like isoform X1	IX	Euteleostomi
1116	TRINITY_DN71704_c0_g71704_i1	neuropilin-2-like isoform X1	XVI	Clupeocephala
1117	TRINITY_DN4914_c0_g4914_i1, TRINITY_DN4915_c0_g4915_i1, TRINITY_DN4917_c0_g4917_i1	neuropilin-2-like isoform X2	I	Clupeocephala
1118	TRINITY_DN24727_c0_g24727_i1	Neurotrypsin	V	Euteleostomi
1119	TRINITY_DN27658_c0_g27658_i1	neurotrypsin-like isoform X1	VI	Euteleostomi
1120	TRINITY_DN74138_c0_g74138_i1, TRINITY_DN74139_c0_g74139_i1, TRINITY_DN74140_c0_g74140_i1	Nicalin-1	XVII	Euteleostomi
1121	TRINITY_DN39179_c0_g39179_i1, TRINITY_DN39185_c0_g39185_i1, TRINITY_DN39176_c0_g39176_i1	nicalin-1-like isoform X1	VIII	Euteleostomi
1122	TRINITY_DN23815_c0_g23815_i1	nidogen-1-like isoform X2	IX	Gasterosteus aculeatus
1123	TRINITY_DN88715_c0_g88715_i1, TRINITY_DN88720_c0_g88720_i1	nidogen-1-like isoform X2	scf.171	Osteoglossocephalai
1124	TRINITY_DN87381_c0_g87381_i1	noelin-like	scf.133	Osteoglossocephalai
1125	TRINITY_DN58079_c0_g58079_i1, TRINITY_DN58080_c0_g58080_i1	noelin-like isoform X1	XIV	Osteoglossocephalai
1126	TRINITY_DN22819_c0_g22819_i1, TRINITY_DN22820_c0_g22820_i1	notum homolog	IX	Osteoglossocephalai
1127	TRINITY_DN46630_c0_g46630_i1, TRINITY_DN46631_c0_g46631_i1	notum homolog	XI	Osteoglossocephalai
1128	TRINITY_DN50586_c0_g50586_i1	N-terminal EF-hand calcium-binding 1-like	XII	Vertebrata
1129	TRINITY_DN42347_c0_g42347_i1, TRINITY_DN42353_c0_g42353_i1, TRINITY_DN42354_c0_g42354_i1, TRINITY_DN42355_c0_g42355_i1	N-terminal EF-hand calcium-binding 1-like	X	Euteleostomi
1130	TRINITY_DN73425_c0_g73425_i1, TRINITY_DN73427_c0_g73427_i1	N-terminal EF-hand calcium-binding 1-like	XVII	Vertebrata
1131	TRINITY_DN57213_c0_g57213_i1	nuclear factor brain-like	XIII	Euteleostomi
1132	TRINITY_DN20187_c0_g20187_i1, TRINITY_DN20188_c0_g20188_i1, TRINITY_DN20191_c0_g20191_i1	nuclear factor brain-like	IX	Clupeocephala
1133	TRINITY_DN72331_c0_g72331_i1	nuclear factor ovary-like	XVII	Gasterosteus aculeatus
1134	TRINITY_DN48507_c0_g48507_i1	nuclear factor ovary-like	XI	Osteoglossocephalai
1135	TRINITY_DN90542_c0_g90542_i1	nuclear receptor subfamily 1 group D member 1-like	scf.27	Clupeocephala
1136	TRINITY_DN51308_c0_g51308_i1, TRINITY_DN51310_c0_g51310_i2	nuclear receptor subfamily 1 group D member 1-like isoform X2	XII	Clupeocephala
1137	TRINITY_DN38333_c0_g38333_i1, TRINITY_DN38334_c0_g38334_i1	nuclear receptor subfamily 2 group F member 6-like	VIII	Osteoglossocephalai
1138	TRINITY_DN11464_c0_g11464_i1, TRINITY_DN11466_c0_g11466_i1	nuclear receptor subfamily 2 group F member 6-like isoform X1	III	Osteoglossocephalai
1139	TRINITY_DN94324_c0_g94324_i1	nuclear receptor subfamily 4 group A member 2-like	scf.74	Bilateria
1140	TRINITY_DN71069_c0_g71069_i1, TRINITY_DN71070_c0_g71070_i1	nuclear receptor subfamily 4 group A member 2-like	XVI	Bilateria
1141	TRINITY_DN38702_c0_g38702_i1, TRINITY_DN38703_c0_g38703_i1	nuclear receptor subfamily 5 group A member 2	VIII	Euteleostomi
1142	TRINITY_DN46245_c0_g46245_i1	nuclear receptor subfamily 5 group A member 2-like	XI	Euteleostomi
1143	TRINITY_DN27719_c0_g27719_i1, TRINITY_DN27720_c0_g27720_i1, TRINITY_DN27721_c0_g27721_i2	nucleolar 16	VI	Gasterosteus aculeatus
1144	TRINITY_DN24844_c0_g24844_i1, TRINITY_DN24845_c0_g24845_i2	nucleolar 16	V	Gasterosteus aculeatus
1145	TRINITY_DN36273_c0_g36273_i1	nucleolar 16	VII	Gasterosteus aculeatus
1146	TRINITY_DN56372_c0_g56372_i1	nucleolysin TIA-1 isoform p40	XIII	Vertebrata
1147	TRINITY_DN57815_c0_g57815_i1, TRINITY_DN57816_c0_g57816_i1, TRINITY_DN57817_c0_g57817_i1, TRINITY_DN57820_c0_g57820_i1, TRINITY_DN57814_c0_g57814_i1, TRINITY_DN57821_c0_g57821_i1	nucleolysin TIA-1 isoform p40-like isoform X1	XIV	Vertebrata
1148	TRINITY_DN70123_c0_g70123_i1, TRINITY_DN70129_c0_g70129_i1	opsin-3-like isoform X1	XVI	Bilateria
1149	TRINITY_DN85308_c0_g85308_i1, TRINITY_DN85310_c0_g85310_i1	opsin-3-like isoform X1	XXI	Bilateria
1150	TRINITY_DN75532_c0_g75532_i1, TRINITY_DN78226_c0_g78226_i1	opsin-5-like isoform X1	XVIII	Bilateria
1151	TRINITY_DN48842_c0_g48842_i1, TRINITY_DN52383_c0_g52383_i1	opsin-5-like isoform X2	XII	Bilateria
1152	TRINITY_DN35656_c0_g35656_i1	organic solute transporter subunit alpha-like	VII	Clupeocephala
1153	TRINITY_DN84033_c0_g84033_i1, TRINITY_DN84034_c0_g84034_i1	organic solute transporter subunit alpha-like	XXI	Clupeocephala
1154	TRINITY_DN79578_c0_g79578_i1	oxysterol-binding -related 10	XX	Osteoglossocephalai
1155	TRINITY_DN41757_c0_g41757_i1	oxysterol-binding -related 10	X	Osteoglossocephalai
1156	TRINITY_DN43177_c0_g43177_i1, TRINITY_DN43178_c0_g43178_i1	oxysterol-binding -related 3-like	X	Osteoglossocephalai
1157	TRINITY_DN80910_c0_g80910_i2	oxysterol-binding -related 3-like isoform X1	XX	Osteoglossocephalai
1158	TRINITY_DN25229_c0_g25229_i1, TRINITY_DN25232_c0_g25232_i1	Oxysterol-binding -related 6	V	Osteoglossocephalai
1159	TRINITY_DN44743_c0_g44743_i1	oxysterol-binding -related 6-like isoform X1	XI	Osteoglossocephalai
1160	TRINITY_DN92471_c0_g92471_i1	P -like	scf.468	Bilateria
1161	TRINITY_DN87642_c0_g87642_i1	P -like	scf.1381	Opisthokonta
1162	TRINITY_DN15336_c0_g15336_i1, TRINITY_DN15338_c0_g15338_i1	P2X purinoceptor 3-like	IV	Vertebrata
1163	TRINITY_DN20159_c0_g20159_i1	P2X purinoceptor 3-like	IX	Vertebrata
1164	TRINITY_DN7668_c0_g7668_i1, TRINITY_DN7672_c0_g7672_i1, TRINITY_DN7674_c0_g7674_i1, TRINITY_DN7675_c0_g7675_i1, TRINITY_DN7677_c0_g7677_i1, TRINITY_DN7678_c0_g7678_i1, TRINITY_DN7679_c0_g7679_i1, TRINITY_DN7681_c0_g7681_i1, TRINITY_DN7669_c0_g7669_i1, TRINITY_DN7682_c0_g7682_i1	paired box Pax-6 isoform 1	II	Euteleostomi
1165	TRINITY_DN61060_c0_g61060_i1, TRINITY_DN61061_c0_g61061_i1, TRINITY_DN61062_c0_g61062_i2	paired box Pax-6-like	XIX	Euteleostomi
1166	TRINITY_DN26525_c0_g26525_i1	paired box Pax-6-like	V	Euteleostomi
1167	TRINITY_DN63065_c0_g63065_i1, TRINITY_DN63066_c0_g63066_i1, TRINITY_DN63066_c0_g63066_i2	palmitoyltransferase ZDHHC7-like	XIX	Clupeocephala
1168	TRINITY_DN8026_c0_g8026_i1, TRINITY_DN8028_c0_g8028_i1, TRINITY_DN8030_c0_g8030_i1	palmitoyltransferase ZDHHC7-like isoform X1	II	Clupeocephala
1169	TRINITY_DN3469_c0_g3469_i1, TRINITY_DN3470_c0_g3470_i1, TRINITY_DN3471_c0_g3471_i1, TRINITY_DN3472_c0_g3472_i1	pannexin 1	I	Euteleostomi
1170	TRINITY_DN22963_c0_g22963_i1	pannexin-1-like isoform X1	IX	Euteleostomi
1171	TRINITY_DN26756_c0_g26756_i1	pentraxin	V	Chordata
1172	TRINITY_DN81071_c0_g81071_i1, TRINITY_DN81073_c0_g81073_i1, TRINITY_DN81075_c0_g81075_i1	pentraxin	XX	Chordata
1173	TRINITY_DN33964_c0_g33964_i1, TRINITY_DN33965_c0_g33965_i1	peripherin-2-like isoform X1	VII	Osteoglossocephalai
1174	TRINITY_DN14513_c0_g14513_i1	peripherin-2-like isoform X1	IV	Osteoglossocephalai
1175	TRINITY_DN74570_c0_g74570_i1	PHD finger 20 isoform X3	XVII	Osteoglossocephalai
1176	TRINITY_DN87692_c0_g87692_i1, TRINITY_DN87694_c0_g87694_i1	PHD finger 20-like	scf.139	Osteoglossocephalai
1177	TRINITY_DN33452_c0_g33452_i1, TRINITY_DN33453_c0_g33453_i1	phosphatase 1 regulatory subunit 14A-like	VII	Osteoglossocephalai
1178	TRINITY_DN89071_c0_g89071_i1, TRINITY_DN89072_c0_g89072_i1	phosphatase 1 regulatory subunit 14A-like	scf.186	Bilateria
1179	TRINITY_DN17446_c0_g17446_i1, TRINITY_DN17442_c0_g17442_i1	phosphatase 1H	IV	Osteoglossocephalai
1180	TRINITY_DN61665_c0_g61665_i1, TRINITY_DN61666_c0_g61666_i1, TRINITY_DN61666_c0_g61666_i2, TRINITY_DN61670_c0_g61670_i1	phosphatase 1H-like isoform X1	XIX	Osteoglossocephalai
1181	TRINITY_DN50609_c0_g50609_i1	phosphatase and actin regulator 3-like	XII	Osteoglossocephalai
1182	TRINITY_DN74771_c0_g74771_i1, TRINITY_DN74773_c0_g74773_i1, TRINITY_DN74775_c0_g74775_i1	phosphatase and actin regulator 3-like isoform X1	XVII	Osteoglossocephalai
1183	TRINITY_DN21051_c0_g21051_i1, TRINITY_DN21049_c0_g21049_i1, TRINITY_DN21052_c0_g21052_i1	phosphatase mitochondrial	IX	Osteoglossocephalai
1184	TRINITY_DN30886_c0_g30886_i1	phosphatase mitochondrial-like	VII	Osteoglossocephalai
1185	TRINITY_DN56454_c0_g56454_i1	phosphatase PTC7 homolog	XIII	Osteoglossocephalai
1186	TRINITY_DN59194_c0_g59194_i2, TRINITY_DN59195_c0_g59195_i1	phosphatase PTC7 homolog	XIV	Osteoglossocephalai
1187	TRINITY_DN59076_c0_g59076_i1, TRINITY_DN59071_c0_g59071_i1	phosphatase Slingshot homolog 1-like	XIV	Osteoglossocephalai
1188	TRINITY_DN54811_c0_g54811_i1	phosphatase Slingshot homolog 1-like isoform X1	XIII	Osteoglossocephalai
1189	TRINITY_DN78787_c0_g78787_i1	phosphatidate phosphatase LPIN1-like isoform X3	XVIII	Clupeocephala
1190	TRINITY_DN84887_c0_g84887_i1, TRINITY_DN84888_c0_g84888_i1	phosphatidate phosphatase LPIN2-like	XXI	Osteoglossocephalai
1191	TRINITY_DN21164_c0_g21164_i1, TRINITY_DN21165_c0_g21165_i1	phosphatidylcholine:ceramide cholinephosphotransferase 2	IX	Osteoglossocephalai
1192	TRINITY_DN87174_c0_g87174_i1	phosphatidylcholine:ceramide cholinephosphotransferase 2-like	scf.131	Osteoglossocephalai
1193	TRINITY_DN57852_c0_g57852_i1, TRINITY_DN57855_c0_g57855_i1	phosphatidylinositol 3-kinase regulatory subunit alpha isoform X1	XIV	Osteoglossocephalai
1194	TRINITY_DN37541_c0_g37541_i1, TRINITY_DN37542_c0_g37542_i1	phosphatidylinositol 3-kinase regulatory subunit alpha-like	VIII	Osteoglossocephalai
1195	TRINITY_DN87975_c0_g87975_i1	phosphatidylinositol 3-kinase regulatory subunit alpha-like isoform X1	scf.150	Osteoglossocephalai
1196	TRINITY_DN37537_c0_g37537_i1, TRINITY_DN37539_c0_g37539_i1, TRINITY_DN37540_c0_g37540_i1	phosphatidylinositol 3-kinase regulatory subunit gamma-like isoform X1	VIII	Clupeocephala
1197	TRINITY_DN11873_c0_g11873_i1, TRINITY_DN11875_c0_g11875_i1	phosphatidylinositol 3-kinase regulatory subunit gamma-like isoform X2	III	Clupeocephala
1198	TRINITY_DN11738_c0_g11738_i1, TRINITY_DN11739_c0_g11739_i1, TRINITY_DN11740_c0_g11740_i1	phosphatidylinositol 4,5-bisphosphate 3-kinase catalytic subunit alpha isoform-like	III	Osteoglossocephalai
1199	TRINITY_DN37847_c0_g37847_i1, TRINITY_DN37848_c0_g37848_i1, TRINITY_DN37849_c0_g37849_i1	phosphatidylinositol 4,5-bisphosphate 3-kinase catalytic subunit alpha isoform-like	VIII	Osteoglossocephalai
1200	TRINITY_DN53233_c0_g53233_i1, TRINITY_DN53230_c0_g53230_i1	phosphatidylinositol 4-phosphate 5-kinase 1	XIII	Euteleostomi
1201	TRINITY_DN60552_c0_g60552_i1	phosphatidylinositol 4-phosphate 5-kinase 1-like isoform X2	XIV	Euteleostomi
1202	TRINITY_DN80953_c0_g80953_i1	phosphatidylserine synthase 1-like	XX	Bilateria
1203	TRINITY_DN42607_c0_g42607_i1, TRINITY_DN42610_c0_g42610_i1	phosphatidylserine synthase 1-like	X	Bilateria
1204	TRINITY_DN29322_c0_g29322_i1, TRINITY_DN29323_c0_g29323_i1	phosphoglycerate mutase 1-like	VI	Opisthokonta
1205	TRINITY_DN22640_c0_g22640_i2, TRINITY_DN22641_c0_g22641_i1	phosphoglycerate mutase 1-like	IX	Opisthokonta
1206	TRINITY_DN67906_c0_g67906_i1, TRINITY_DN67909_c0_g67909_i1	phospholipase D1-like	XV	Osteoglossocephalai
1207	TRINITY_DN86747_c0_g86747_i1, TRINITY_DN86752_c0_g86752_i1	phospholipase D1-like	scf.126	Osteoglossocephalai
1208	TRINITY_DN67907_c0_g67907_i1, TRINITY_DN67908_c0_g67908_i1	phospholipase D2 isoform X1	XV	Osteoglossocephalai
1209	TRINITY_DN67707_c0_g67707_i1	phospholipase DDHD1-like	XV	Neopterygii
1210	TRINITY_DN75889_c0_g75889_i1	phospholipase DDHD1-like	XVIII	Neopterygii
1211	TRINITY_DN78954_c0_g78954_i1	photoreceptor outer segment membrane glyco 2-like	XVIII	Osteoglossocephalai
1212	TRINITY_DN66930_c0_g66930_i1	photoreceptor outer segment membrane glyco 2-like	XV	Osteoglossocephalai
1213	TRINITY_DN72810_c0_g72810_i1, TRINITY_DN72813_c0_g72813_i1, TRINITY_DN72815_c0_g72815_i1	plasma membrane calcium-transporting ATPase 1-like isoform X1	XVII	Vertebrata
1214	TRINITY_DN18836_c0_g18836_i1	plasma membrane calcium-transporting ATPase 1-like isoform X2	IV	Vertebrata
1215	TRINITY_DN45317_c0_g45317_i1	pleckstrin homology domain-containing family F member 1	XI	Percomorphaceae
1216	TRINITY_DN5978_c0_g5978_i1	Pleckstrin homology domain-containing family F member 1	II	Percomorphaceae
1217	TRINITY_DN79905_c0_g79905_i1	plectin-like isoform X3	XX	Osteoglossocephalai
1218	TRINITY_DN41444_c0_g41444_i1	plectin-like isoform X8	X	Osteoglossocephalai
1219	TRINITY_DN73053_c0_g73053_i1	Plexin-A2	XVII	Bilateria
1220	TRINITY_DN51900_c0_g51900_i1, TRINITY_DN51901_c0_g51901_i1, TRINITY_DN51902_c0_g51902_i1, TRINITY_DN51903_c0_g51903_i1	plexin-A2-like isoform X1	XII	Bilateria
1221	TRINITY_DN73609_c0_g73609_i1, TRINITY_DN73610_c0_g73610_i1, TRINITY_DN73601_c0_g73601_i1, TRINITY_DN73602_c0_g73602_i1, TRINITY_DN73603_c0_g73603_i1, TRINITY_DN73604_c0_g73604_i1, TRINITY_DN73605_c0_g73605_i1, TRINITY_DN73611_c0_g73611_i2, TRINITY_DN73612_c0_g73612_i1, TRINITY_DN73618_c0_g73618_i1	poly(rC)-binding 2 isoform X5	XVII	Osteoglossocephalai
1222	TRINITY_DN49233_c0_g49233_i1	poly(rC)-binding 2-like isoform X2	XII	Osteoglossocephalai
1223	TRINITY_DN69641_c0_g69641_i1	poly(rC)-binding 3-like	XVI	Osteoglossocephalai
1224	TRINITY_DN94298_c0_g94298_i1, TRINITY_DN94296_c0_g94296_i1	poly(rC)-binding 3-like	scf.74	Osteoglossocephalai
1225	TRINITY_DN64251_c0_g64251_i1, TRINITY_DN64253_c0_g64253_i1, TRINITY_DN64254_c0_g64254_i1, TRINITY_DN64255_c0_g64255_i1	poly(U)-specific endoribonuclease-C-like	XIX	Bilateria
1226	TRINITY_DN12241_c0_g12241_i1, TRINITY_DN12242_c0_g12242_i1	poly(U)-specific endoribonuclease-C-like	III	Bilateria
1227	TRINITY_DN79420_c0_g79420_i1, TRINITY_DN79421_c0_g79421_i1, TRINITY_DN79421_c0_g79421_i2	polyadenylate-binding 1	XX	Osteoglossocephalai
1228	TRINITY_DN42011_c0_g42011_i1	polyadenylate-binding 1-like	X	Osteoglossocephalai
1229	TRINITY_DN61006_c0_g61006_i1, TRINITY_DN61005_c0_g61005_i1	polypeptide N-acetylgalactosaminyltransferase 18-like	XIX	Osteoglossocephalai
1230	TRINITY_DN7154_c0_g7154_i2	polypeptide N-acetylgalactosaminyltransferase 18-like	II	Osteoglossocephalai
1231	TRINITY_DN36994_c0_g36994_i1, TRINITY_DN37561_c0_g37561_i1	polyprotein	VIII	Chordata
1232	TRINITY_DN69632_c0_g69632_i1, TRINITY_DN69633_c0_g69633_i1	polyprotein	XVI	Chordata
1233	TRINITY_DN36714_c0_g36714_i1, TRINITY_DN36716_c0_g36716_i1, TRINITY_DN36717_c0_g36717_i1	post-GPI attachment to s factor 2	VII	Clupeocephala
1234	TRINITY_DN2777_c0_g2777_i1	post-GPI attachment to s factor 2-like	I	Clupeocephala
1235	TRINITY_DN28812_c0_g28812_i1	potassium channel subfamily K member 1	VI	Euteleostomi
1236	TRINITY_DN24605_c0_g24605_i1, TRINITY_DN24606_c0_g24606_i1	potassium channel subfamily K member 1-like	V	Euteleostomi
1237	TRINITY_DN68925_c0_g68925_i1, TRINITY_DN68926_c0_g68926_i1	potassium channel subfamily K member 5	XV	Osteoglossocephalai
1238	TRINITY_DN80749_c0_g80749_i1	potassium channel subfamily K member 5-like	XX	Osteoglossocephalai
1239	TRINITY_DN51492_c0_g51492_i1	potassium voltage-gated channel subfamily A member 2-like	XII	Neopterygii
1240	TRINITY_DN73239_c0_g73239_i1	potassium voltage-gated channel subfamily A member 2-like	XVII	Neopterygii
1241	TRINITY_DN48434_c0_g48434_i1	potassium voltage-gated channel subfamily A member 2-like	XI	Osteoglossocephalai
1242	TRINITY_DN26626_c0_g26626_i1	potassium voltage-gated channel subfamily A member 2-like isoform X1	V	Osteoglossocephalai
1243	TRINITY_DN73463_c0_g73463_i2	potassium voltage-gated channel subfamily D member 3-like	XVII	Osteoglossocephalai
1244	TRINITY_DN89145_c0_g89145_i1	potassium voltage-gated channel subfamily D member 3-like isoform X1	scf.195	Osteoglossocephalai
1245	TRINITY_DN78726_c0_g78726_i1	pou class III transcription factor 2	XVIII	Euteleostomi
1246	TRINITY_DN79782_c0_g79782_i1	pou class III transcription factor 2	XX	Euteleostomi
1247	TRINITY_DN70101_c0_g70101_i1	POU class transcription factor 3-B-like	XVI	Euteleostomi
1248	TRINITY_DN3786_c0_g3786_i1	POU class transcription factor 3-B-like isoform 1	I	Euteleostomi
1249	TRINITY_DN43723_c0_g43723_i1, TRINITY_DN43724_c0_g43724_i1, TRINITY_DN43722_c0_g43722_i1	PQ-loop repeat-containing 1-like isoform X1	X	Vertebrata
1250	TRINITY_DN65156_c0_g65156_i1	PQ-loop repeat-containing 1-like isoform X1	XIX	Vertebrata
1251	TRINITY_DN86610_c0_g86610_i1, TRINITY_DN86611_c0_g86611_i1	PR domain zinc finger 1-like	scf.122	Vertebrata
1252	TRINITY_DN76886_c0_g76886_i1	PR domain zinc finger 1-like isoform X1	XVIII	Euteleostomi
1253	TRINITY_DN37184_c0_g37184_i1, TRINITY_DN37185_c0_g37185_i1, TRINITY_DN37187_c0_g37187_i1	pre-B-cell leukemia transcription factor 1 isoform X1	VIII	Vertebrata
1254	TRINITY_DN9960_c0_g9960_i1, TRINITY_DN9958_c0_g9958_i1, TRINITY_DN9961_c0_g9961_i1, TRINITY_DN9957_c0_g9957_i1	pre-B-cell leukemia transcription factor 1 isoform X3	III	Vertebrata
1255	TRINITY_DN46288_c0_g46288_i1	pre-B-cell leukemia transcription factor 1-like isoform X2	XI	Osteoglossocephalai
1256	TRINITY_DN22465_c0_g22465_i1, TRINITY_DN22462_c0_g22462_i1, TRINITY_DN22464_c0_g22464_i1	pre-B-cell leukemia transcription factor 4 isoform X1	IX	Osteoglossocephalai
1257	TRINITY_DN46287_c0_g46287_i1	pre-B-cell leukemia transcription factor 4 isoform X1	XI	Osteoglossocephalai
1258	TRINITY_DN11373_c0_g11373_i1, TRINITY_DN11375_c0_g11375_i1, TRINITY_DN11377_c0_g11377_i1	PREDICTED: calsyntenin-2-like	III	Osteoglossocephalai
1259	TRINITY_DN598_c0_g598_i1	PREDICTED: calsyntenin-2-like	I	Bilateria
1260	TRINITY_DN22591_c0_g22591_i1	PREDICTED: claudin-4-like	IX	Osteoglossocephalai
1261	TRINITY_DN34940_c0_g34940_i1	PREDICTED: claudin-4-like	VII	Vertebrata
1262	TRINITY_DN28543_c0_g28543_i1	PREDICTED: cofilin-2-like	VI	Vertebrata
1263	TRINITY_DN65519_c0_g65519_i1, TRINITY_DN65520_c0_g65520_i1	PREDICTED: cofilin-2-like	XV	Vertebrata
1264	TRINITY_DN37213_c0_g37213_i1	PREDICTED: gelsolin-like	VIII	Neopterygii
1265	TRINITY_DN11532_c0_g11532_i1, TRINITY_DN11533_c0_g11533_i2, TRINITY_DN11533_c0_g11533_i5	PREDICTED: gelsolin-like	III	Neopterygii
1266	TRINITY_DN23176_c0_g23176_i1, TRINITY_DN23177_c0_g23177_i2	PREDICTED: mucolipin-1	IX	Euteleostomi
1267	TRINITY_DN44998_c0_g44998_i1	PREDICTED: mucolipin-1-like	XI	Bilateria
1268	TRINITY_DN89135_c0_g89135_i1	PREDICTED: parapinopsin-like	scf.195	Bilateria
1269	TRINITY_DN91475_c0_g91475_i1, TRINITY_DN91476_c0_g91476_i1	PREDICTED: parapinopsin-like	scf.27	Neopterygii
1270	TRINITY_DN24892_c0_g24892_i1	PREDICTED: peripherin-2	V	Osteoglossocephalai
1271	TRINITY_DN30792_c0_g30792_i1, TRINITY_DN30793_c0_g30793_i1	PREDICTED: peripherin-2-like	VI	Osteoglossocephalai
1272	TRINITY_DN38012_c0_g38012_i1	PREDICTED: protein CYR61	VIII	Euteleostomi
1273	TRINITY_DN23197_c0_g23197_i1	PREDICTED: protein CYR61-like	IX	Osteoglossocephalai
1274	TRINITY_DN59262_c0_g59262_i1, TRINITY_DN59264_c0_g59264_i1, TRINITY_DN59265_c0_g59265_i1	prenylcysteine oxidase-like	XIV	Vertebrata
1275	TRINITY_DN34809_c0_g34809_i1, TRINITY_DN34810_c0_g34810_i1	prenylcysteine oxidase-like	VII	Vertebrata
1276	TRINITY_DN74304_c0_g74304_i1	Prickle 2	XVII	Osteoglossocephalai
1277	TRINITY_DN49084_c0_g49084_i1	prickle 2-like	XII	Osteoglossocephalai
1278	TRINITY_DN45275_c0_g45275_i1, TRINITY_DN45281_c0_g45281_i1, TRINITY_DN45277_c0_g45277_i1, TRINITY_DN45283_c0_g45283_i1	probable ATP-dependent RNA helicase DDX5-like isoform X1	XI	Osteoglossocephalai
1279	TRINITY_DN23072_c0_g23072_i1, TRINITY_DN23074_c0_g23074_i1	probable ATP-dependent RNA helicase DDX5-like isoform X2	IX	Osteoglossocephalai
1280	TRINITY_DN41339_c0_g41339_i1, TRINITY_DN41340_c0_g41340_i1, TRINITY_DN41341_c0_g41341_i1	probable ATP-dependent RNA helicase ddx6	X	Osteoglossocephalai
1281	TRINITY_DN79301_c0_g79301_i1, TRINITY_DN79302_c0_g79302_i1	probable ATP-dependent RNA helicase ddx6-like isoform X1	XX	Osteoglossocephalai
1282	TRINITY_DN75188_c0_g75188_i1, TRINITY_DN75189_c0_g75189_i1	probable C->U-editing enzyme APOBEC-2	XVII	Osteoglossocephalai
1283	TRINITY_DN51428_c0_g51428_i1, TRINITY_DN51429_c0_g51429_i1	probable C->U-editing enzyme APOBEC-2	XII	Osteoglossocephalai
1284	TRINITY_DN67930_c0_g67930_i2, TRINITY_DN67931_c0_g67931_i1	probable cationic amino acid transporter	XV	Osteoglossocephalai
1285	TRINITY_DN86720_c0_g86720_i1	probable cationic amino acid transporter-like	scf.126	Osteoglossocephalai
1286	TRINITY_DN87451_c0_g87451_i1	probable lipid phosphate phosphatase PPAPDC3-like isoform X1	scf.1336	Clupeocephala
1287	TRINITY_DN58663_c0_g58663_i1	probable lipid phosphate phosphatase PPAPDC3-like isoform X1	XIV	Clupeocephala
1288	TRINITY_DN29173_c0_g29173_i1, TRINITY_DN29172_c0_g29172_i1, TRINITY_DN29171_c0_g29171_i1, TRINITY_DN29170_c0_g29170_i1	probable palmitoyltransferase ZDHHC16	VI	Neopterygii
1289	TRINITY_DN25651_c0_g25651_i1, TRINITY_DN25652_c0_g25652_i1	probable palmitoyltransferase ZDHHC16 isoform X2	V	Neopterygii
1290	TRINITY_DN84038_c0_g84038_i1, TRINITY_DN84039_c0_g84039_i1	probable palmitoyltransferase ZDHHC20 isoform X2	XXI	Euteleostomi
1291	TRINITY_DN35660_c0_g35660_i1	probable palmitoyltransferase ZDHHC20-like	VII	Clupeocephala
1292	TRINITY_DN38785_c0_g38785_i3, TRINITY_DN38785_c0_g38785_i2, TRINITY_DN38787_c0_g38787_i1	profilin-2-like isoform X1	VIII	Clupeocephala
1293	TRINITY_DN11763_c0_g11763_i1, TRINITY_DN11764_c0_g11764_i1	profilin-2-like isoform X2	III	Clupeocephala
1294	TRINITY_DN41567_c0_g41567_i1, TRINITY_DN41568_c0_g41568_i2, TRINITY_DN41569_c0_g41569_i1, TRINITY_DN41570_c0_g41570_i1	prolyl endopeptidase-like	X	Chordata
1295	TRINITY_DN76889_c0_g76889_i1, TRINITY_DN76889_c0_g76889_i2, TRINITY_DN76889_c0_g76889_i3, TRINITY_DN76892_c0_g76892_i1	prolyl endopeptidase-like	XVIII	Euteleostomi
1296	TRINITY_DN35577_c0_g35577_i1, TRINITY_DN35579_c0_g35579_i1	pro-neuregulin- membrane-bound isoform-like isoform X1	VII	Clupeocephala
1297	TRINITY_DN16887_c0_g16887_i1, TRINITY_DN16888_c0_g16888_i1	pro-neuregulin- membrane-bound isoform-like isoform X1	IV	Clupeocephala
1298	TRINITY_DN58296_c0_g58296_i1, TRINITY_DN58297_c0_g58297_i1, TRINITY_DN58297_c0_g58297_i3	prostaglandin G H synthase 1-like	XIV	Vertebrata
1299	TRINITY_DN56747_c0_g56747_i1, TRINITY_DN56748_c0_g56748_i1	prostaglandin G H synthase 1-like	XIII	Vertebrata
1300	TRINITY_DN25138_c0_g25138_i1, TRINITY_DN25140_c0_g25140_i1	proteasome activator complex subunit 3	V	Bilateria
1301	TRINITY_DN44839_c0_g44839_i2, TRINITY_DN44842_c0_g44842_i1	Proteasome activator complex subunit 3	XI	Bilateria
1302	TRINITY_DN62668_c0_g62668_i1	Proteasome subunit alpha type-4	XIX	Clupeocephala
1303	TRINITY_DN9350_c0_g9350_i1, TRINITY_DN9353_c0_g9353_i1, TRINITY_DN9354_c0_g9354_i1	proteasome subunit alpha type-4-like	II	Clupeocephala
1304	TRINITY_DN75761_c0_g75761_i1, TRINITY_DN75762_c0_g75762_i1	Proteasome subunit alpha type-6	XVIII	Chordata
1305	TRINITY_DN68579_c0_g68579_i1, TRINITY_DN68580_c0_g68580_i1	proteasome subunit alpha type-6-like	XV	Clupeocephala
1306	TRINITY_DN689_c0_g689_i1, TRINITY_DN690_c0_g690_i1	proteasome subunit alpha type-6-like	I	Chordata
1307	TRINITY_DN15532_c0_g15532_i1	protocadherin gamma-A11-like	IV	Gasterosteus aculeatus
1308	TRINITY_DN86697_c0_g86697_i2	protocadherin gamma-A11-like	scf.1255	Neopterygii
1309	TRINITY_DN70583_c0_g70583_i1, TRINITY_DN70584_c0_g70584_i2	protocadherin-17-like	XVI	Osteoglossocephalai
1310	TRINITY_DN6631_c0_g6631_i1, TRINITY_DN6634_c0_g6634_i1	protocadherin-17-like isoform X1	II	Osteoglossocephalai
1311	TRINITY_DN63372_c0_g63372_i1, TRINITY_DN63373_c0_g63373_i1, TRINITY_DN63374_c0_g63374_i2, TRINITY_DN63375_c0_g63375_i1	proton myo-inositol cotransporter isoform X3	XIX	Osteoglossocephalai
1312	TRINITY_DN17556_c0_g17556_i1, TRINITY_DN17555_c0_g17555_i1	proton myo-inositol cotransporter-like	IV	Osteoglossocephalai
1313	TRINITY_DN52126_c0_g52126_i1, TRINITY_DN52129_c0_g52129_i1	proto-oncogene tyrosine- kinase Src isoform X1	XII	Neopterygii
1314	TRINITY_DN73331_c0_g73331_i1, TRINITY_DN73330_c0_g73330_i1, TRINITY_DN73328_c0_g73328_i1, TRINITY_DN73327_c0_g73327_i1, TRINITY_DN73329_c0_g73329_i1	proto-oncogene tyrosine- kinase Src isoform X1	XVII	Neopterygii
1315	TRINITY_DN61741_c0_g61741_i1, TRINITY_DN61742_c0_g61742_i1	pseudouridylate synthase 7 homolog isoform X2	XIX	Bilateria
1316	TRINITY_DN17200_c0_g17200_i1	pseudouridylate synthase 7 homolog -like isoform X2	IV	Bilateria
1317	TRINITY_DN13359_c0_g13359_i1, TRINITY_DN13361_c0_g13361_i1, TRINITY_DN13363_c0_g13363_i1	purine nucleoside phosphorylase-like	III	Opisthokonta
1318	TRINITY_DN61411_c0_g61411_i1, TRINITY_DN61412_c0_g61412_i1	purine nucleoside phosphorylase-like	XIX	Euteleostomi
1319	TRINITY_DN72878_c0_g72878_i1	purine nucleoside phosphorylase-like	XVII	Euteleostomi
1320	TRINITY_DN31615_c0_g31615_i1	purine nucleoside phosphorylase-like	VII	Euteleostomi
1321	TRINITY_DN11409_c0_g11409_i1	pyroglutamyl-peptidase 1-like	III	Neopterygii
1322	TRINITY_DN38460_c0_g38460_i1, TRINITY_DN38461_c0_g38461_i1	pyroglutamyl-peptidase 1-like	VIII	Neopterygii
1323	TRINITY_DN35683_c0_g35683_i1, TRINITY_DN35684_c0_g35684_i1	pyruvate dehydrogenase E1 component subunit mitochondrial-like	VII	Osteoglossocephalai
1324	TRINITY_DN86806_c0_g86806_i1	pyruvate dehydrogenase E1 component subunit mitochondrial-like isoform X3	scf.126	Bilateria
1325	TRINITY_DN18110_c0_g18110_i1, TRINITY_DN18108_c0_g18108_i1	rab GDP dissociation inhibitor beta-like	IV	Opisthokonta
1326	TRINITY_DN91062_c0_g91062_i1	rab GDP dissociation inhibitor beta-like	scf.27	Opisthokonta
1327	TRINITY_DN983_c0_g983_i1, TRINITY_DN984_c0_g984_i1	RAC-beta serine threonine- kinase isoform X2	I	Clupeocephala
1328	TRINITY_DN33143_c0_g33143_i1, TRINITY_DN33144_c0_g33144_i1, TRINITY_DN33145_c0_g33145_i1, TRINITY_DN33147_c0_g33147_i1	RAC-beta serine threonine- kinase-like	VII	Clupeocephala
1329	TRINITY_DN45582_c0_g45582_i1	ran GTPase-activating 1 isoform X2	XI	Osteoglossocephalai
1330	TRINITY_DN25595_c0_g25595_i1, TRINITY_DN25596_c0_g25596_i1, TRINITY_DN25597_c0_g25597_i1, TRINITY_DN25598_c0_g25598_i1	ran GTPase-activating 1-like isoform X1	V	Osteoglossocephalai
1331	TRINITY_DN80806_c0_g80806_i1, TRINITY_DN80807_c0_g80807_i1	rap guanine nucleotide exchange factor 5-like	XX	Osteoglossocephalai
1332	TRINITY_DN42851_c0_g42851_i1, TRINITY_DN42854_c0_g42854_i1	rap guanine nucleotide exchange factor 5-like	X	Osteoglossocephalai
1333	TRINITY_DN64040_c0_g64040_i1	ras association domain-containing 8-like	XIX	Bilateria
1334	TRINITY_DN17097_c0_g17097_i1	ras association domain-containing 8-like	IV	Bilateria
1335	TRINITY_DN9286_c0_g9286_i1	ras GTPase-activating IQGAP1-like	II	Euteleostomi
1336	TRINITY_DN55184_c0_g55184_i1, TRINITY_DN55185_c0_g55185_i1, TRINITY_DN55186_c0_g55186_i1	ras GTPase-activating IQGAP1-like	XIII	Opisthokonta
1337	TRINITY_DN27151_c0_g27151_i1	ras-related C3 botulinum toxin substrate 1-like	V	Euteleostomi
1338	TRINITY_DN46956_c0_g46956_i1, TRINITY_DN46957_c0_g46957_i1	ras-related C3 botulinum toxin substrate 1-like	XI	Vertebrata
1339	TRINITY_DN82898_c0_g82898_i1	ras-related GTP-binding C-like	XX	Euteleostomi
1340	TRINITY_DN41495_c0_g41495_i1, TRINITY_DN41496_c0_g41496_i1	ras-related GTP-binding C-like	X	Euteleostomi
1341	TRINITY_DN40203_c0_g40203_i1, TRINITY_DN40204_c0_g40204_i1	ras-related Rab-11B-like	VIII	Euteleostomi
1342	TRINITY_DN11388_c0_g11388_i1, TRINITY_DN11389_c0_g11389_i1	ras-related Rab-11B-like	III	Euteleostomi
1343	TRINITY_DN76455_c0_g76455_i2, TRINITY_DN76456_c0_g76456_i1, TRINITY_DN76458_c0_g76458_i1	ras-related Rab-15-like	XVIII	Clupeocephala
1344	TRINITY_DN66183_c0_g66183_i1, TRINITY_DN66184_c0_g66184_i1	ras-related Rab-15-like	XV	Clupeocephala
1345	TRINITY_DN42484_c0_g42484_i1, TRINITY_DN42485_c0_g42485_i1, TRINITY_DN42485_c0_g42485_i2	ras-related Rab-25-like	X	Osteoglossocephalai
1346	TRINITY_DN82719_c0_g82719_i1, TRINITY_DN82720_c0_g82720_i1	ras-related Rab-25-like	XX	Osteoglossocephalai
1347	TRINITY_DN25864_c0_g25864_i1, TRINITY_DN25865_c0_g25865_i1	ras-related Rab-26-like	V	Euteleostomi
1348	TRINITY_DN46695_c0_g46695_i1	ras-related Rab-26-like	XI	Euteleostomi
1349	TRINITY_DN47579_c0_g47579_i1, TRINITY_DN47579_c0_g47579_i2	ras-related Rab-37-like	XI	Euteleostomi
1350	TRINITY_DN92910_c0_g92910_i1	ras-related Rab-37-like	scf.48	Euteleostomi
1351	TRINITY_DN91979_c0_g91979_i1	ras-related Rab-39B	scf.354	Euteleosteomorpha
1352	TRINITY_DN34684_c0_g34684_i1, TRINITY_DN34685_c0_g34685_i2	ras-related Rab-39B-like	VII	Euteleosteomorpha
1353	TRINITY_DN38475_c0_g38475_i1	ras-related Rab-3A	VIII	Euteleosteomorpha
1354	TRINITY_DN11413_c0_g11413_i1, TRINITY_DN11414_c0_g11414_i1	ras-related Rab-3A-like	III	Euteleosteomorpha
1355	TRINITY_DN23390_c0_g23390_i1	ras-related Rab-3D-like	IX	Osteoglossocephalai
1356	TRINITY_DN45092_c0_g45092_i1, TRINITY_DN45093_c0_g45093_i1, TRINITY_DN45093_c0_g45093_i3	ras-related Rab-3D-like isoform X1	XI	Osteoglossocephalai
1357	TRINITY_DN82536_c0_g82536_i1	ras-related Rab-5A-like	XX	Clupeocephala
1358	TRINITY_DN42501_c0_g42501_i1, TRINITY_DN42502_c0_g42502_i1	ras-related Rab-5A-like isoform X1	X	Clupeocephala
1359	TRINITY_DN45872_c0_g45872_i1, TRINITY_DN45874_c0_g45874_i1,	ras-related Rab-5C	XI	Clupeocephala
1360	TRINITY_DN25988_c0_g25988_i1, TRINITY_DN25989_c0_g25989_i1, TRINITY_DN25991_c0_g25991_i1, TRINITY_DN25991_c0_g25991_i2, TRINITY_DN25991_c0_g25991_i3	ras-related Rab-5C-like	V	Clupeocephala
1361	TRINITY_DN37085_c0_g37085_i1, TRINITY_DN37086_c0_g37086_i1, TRINITY_DN37087_c0_g37087_i1	Ras-related Rab-6B	VIII	Osteoglossocephalai
1362	TRINITY_DN10063_c0_g10063_i1, TRINITY_DN10064_c0_g10064_i2	ras-related Rab-6B-like	III	Osteoglossocephalai
1363	TRINITY_DN14720_c0_g14720_i1, TRINITY_DN14717_c0_g14717_i1, TRINITY_DN14718_c0_g14718_i1, TRINITY_DN14722_c0_g14722_i1	ras-related Rab-6B-like isoform X1	IV	Vertebrata
1364	TRINITY_DN90778_c0_g90778_i1, TRINITY_DN90779_c0_g90779_i2	ras-related Rab-7a-like	scf.27	Osteoglossocephalai
1365	TRINITY_DN74434_c0_g74434_i1	ras-related Rab-7a-like	XVII	Osteoglossocephalai
1366	TRINITY_DN39414_c0_g39414_i1, TRINITY_DN39411_c0_g39411_i1, TRINITY_DN39412_c0_g39412_i1, TRINITY_DN39413_c0_g39413_i1	ras-related Rab-8A	VIII	Osteoglossocephalai
1367	TRINITY_DN12463_c0_g12463_i1, TRINITY_DN12464_c0_g12464_i1, TRINITY_DN12465_c0_g12465_i1	ras-related Rab-8A-like	III	Osteoglossocephalai
1368	TRINITY_DN70544_c0_g70544_i1	ras-related Rab-9A-like	XVI	Clupeocephala
1369	TRINITY_DN4409_c0_g4409_i1, TRINITY_DN4410_c0_g4410_i1	ras-related Rab-9A-like	I	Clupeocephala
1370	TRINITY_DN4496_c0_g4496_i1, TRINITY_DN4497_c0_g4497_i2	receptor activity-modifying 1-like	I	Euteleosteomorpha
1371	TRINITY_DN69564_c0_g69564_i1	receptor activity-modifying 1-like isoform X2	XVI	Euteleosteomorpha
1372	TRINITY_DN24597_c0_g24597_i1	receptor-type tyrosine- phosphatase epsilon-like isoform X1	V	Osteoglossocephalai
1373	TRINITY_DN29725_c0_g29725_i1, TRINITY_DN29726_c0_g29726_i1	receptor-type tyrosine- phosphatase epsilon-like isoform X1	VI	Osteoglossocephalai
1374	TRINITY_DN91200_c0_g91200_i1	receptor-type tyrosine- phosphatase gamma	scf.27	Osteoglossocephalai
1375	TRINITY_DN75157_c0_g75157_i1, TRINITY_DN75160_c0_g75160_i1	Receptor-type tyrosine- phosphatase gamma	XVII	Osteoglossocephalai
1376	TRINITY_DN66172_c0_g66172_i1, TRINITY_DN66171_c0_g66171_i2, TRINITY_DN66173_c0_g66173_i1	regulator of G- signaling 6-	XV	Osteoglossocephalai
1377	TRINITY_DN76521_c0_g76521_i1	regulator of G- signaling 6-like	XVIII	Osteoglossocephalai
1378	TRINITY_DN24912_c0_g24912_i1, TRINITY_DN24908_c0_g24908_i1, TRINITY_DN24909_c0_g24909_i1, TRINITY_DN24910_c0_g24910_i1	regulator of G- signaling 9	V	Osteoglossocephalai
1379	TRINITY_DN44429_c0_g44429_i1, TRINITY_DN44430_c0_g44430_i1, TRINITY_DN44431_c0_g44431_i1	regulator of G- signaling 9-like	XI	Osteoglossocephalai
1380	TRINITY_DN11404_c0_g11404_i1, TRINITY_DN11406_c0_g11406_i1, TRINITY_DN11407_c0_g11407_i1	regulator of nonsense transcripts 1-like	III	Bilateria
1381	TRINITY_DN38455_c0_g38455_i1	regulator of nonsense transcripts 1-like isoform X2	VIII	Bilateria
1382	TRINITY_DN8568_c0_g8568_i1, TRINITY_DN8569_c0_g8569_i1, TRINITY_DN8570_c0_g8570_i1	retinaldehyde-binding 1-like	II	Osteoglossocephalai
1383	TRINITY_DN62614_c0_g62614_i1, TRINITY_DN62615_c0_g62615_i2	retinaldehyde-binding 1-like	XIX	Osteoglossocephalai
1384	TRINITY_DN46232_c0_g46232_i1, TRINITY_DN46233_c0_g46233_i1, TRINITY_DN46233_c0_g46233_i2, TRINITY_DN46235_c0_g46235_i1, TRINITY_DN46239_c0_g46239_i1, TRINITY_DN46240_c0_g46240_i1	retinol dehydrogenase 8-like	XI	Euteleostomi
1385	TRINITY_DN37210_c0_g37210_i1, TRINITY_DN37211_c0_g37211_i1	retinol dehydrogenase 8-like	VIII	Euteleostomi
1386	TRINITY_DN21676_c0_g21676_i1	rho GDP-dissociation inhibitor 1-like	IX	Euteleosteomorpha
1387	TRINITY_DN48140_c0_g48140_i1	rho GDP-dissociation inhibitor 1-like	XI	Euteleosteomorpha
1388	TRINITY_DN29239_c0_g29239_i1, TRINITY_DN29240_c0_g29240_i1, TRINITY_DN29241_c0_g29241_i1	rho GTPase-activating 19-like	VI	Osteoglossocephalai
1389	TRINITY_DN93642_c0_g93642_i1, TRINITY_DN93644_c0_g93644_i1, TRINITY_DN93645_c0_g93645_i1	rho GTPase-activating 19-like isoform X2	scf.584	Osteoglossocephalai
1390	TRINITY_DN85291_c0_g85291_i1, TRINITY_DN85292_c0_g85292_i1, TRINITY_DN85286_c0_g85286_i1, TRINITY_DN85287_c0_g85287_i1, TRINITY_DN85290_c0_g85290_i1	Rho GTPase-activating 21	XXI	Osteoglossocephalai
1391	TRINITY_DN9943_c0_g9943_i1, TRINITY_DN9947_c0_g9947_i1, TRINITY_DN9949_c0_g9949_i1, TRINITY_DN9950_c0_g9950_i1, TRINITY_DN9951_c0_g9951_i1	rho GTPase-activating 21-like	III	Osteoglossocephalai
1392	TRINITY_DN2111_c0_g2111_i1	rho GTPase-activating 35	I	Euteleostomi
1393	TRINITY_DN34338_c0_g34338_i1	rho GTPase-activating 35-like	VII	Osteoglossocephalai
1394	TRINITY_DN25324_c0_g25324_i1	rho GTPase-activating 44-like	V	Osteoglossocephalai
1395	TRINITY_DN46489_c0_g46489_i1	rho GTPase-activating 44-like isoform X6	XI	Osteoglossocephalai
1396	TRINITY_DN70144_c0_g70144_i1, TRINITY_DN70145_c0_g70145_i1	rhodopsin kinase-like	XVI	Euteleosteomorpha
1397	TRINITY_DN6684_c0_g6684_i1	rhodopsin kinase-like	II	Euteleosteomorpha
1398	TRINITY_DN51404_c0_g51404_i1	rho-related GTP-binding	XII	Euteleostomi
1399	TRINITY_DN73274_c0_g73274_i1, TRINITY_DN73275_c0_g73275_i1, TRINITY_DN73276_c0_g73276_i1, TRINITY_DN73277_c0_g73277_i1	rho-related GTP-binding	XVII	Euteleostomi
1400	TRINITY_DN78520_c0_g78520_i1, TRINITY_DN78522_c0_g78522_i1, TRINITY_DN78521_c0_g78521_i1, TRINITY_DN78523_c0_g78523_i1, TRINITY_DN78524_c0_g78524_i1	rho-related GTP-binding	XVIII	Clupeocephala
1401	TRINITY_DN7824_c0_g7824_i1, TRINITY_DN7825_c0_g7825_i1	rho-related GTP-binding -like	II	Euteleostomi
1402	TRINITY_DN26056_c0_g26056_i1	rho-related GTP-binding -like	V	Clupeocephala
1403	TRINITY_DN45978_c0_g45978_i1	rho-related GTP-binding -like	XI	Clupeocephala
1404	TRINITY_DN23858_c0_g23858_i1, TRINITY_DN23859_c0_g23859_i1	rho-related GTP-binding -like isoform X2	IX	Euteleostomi
1405	TRINITY_DN55411_c0_g55411_i1	rhotekin isoform X3	XIII	Euteleostomi
1406	TRINITY_DN57906_c0_g57906_i1	rhotekin isoform X4	XIV	Euteleostomi
1407	TRINITY_DN41420_c0_g41420_i1	riboflavin transporter 2-like	X	Vertebrata
1408	TRINITY_DN79920_c0_g79920_i1, TRINITY_DN79921_c0_g79921_i1	riboflavin transporter 2-like	XX	Osteoglossocephalai
1409	TRINITY_DN2186_c0_g2186_i1, TRINITY_DN2187_c0_g2187_i2	ribonucleoside-diphosphate reductase large subunit-like	I	Acanthomorphata
1410	TRINITY_DN34447_c0_g34447_i1, TRINITY_DN34448_c0_g34448_i1, TRINITY_DN34450_c0_g34450_i1	ribonucleoside-diphosphate reductase large subunit-like	VII	Acanthomorphata
1411	TRINITY_DN39353_c0_g39353_i1	RING finger 11	VIII	Neopterygii
1412	TRINITY_DN13560_c0_g13560_i1	RING finger 11-like	III	Neopterygii
1413	TRINITY_DN86005_c0_g86005_i1, TRINITY_DN86006_c0_g86006_i1	RING finger 150-like	scf.1123	Gasterosteus aculeatus
1414	TRINITY_DN30880_c0_g30880_i1	RING finger 150-like	VII	Gasterosteus aculeatus
1415	TRINITY_DN21011_c0_g21011_i1, TRINITY_DN21012_c0_g21012_i1	RING finger 150-like	IX	Osteoglossocephalai
1416	TRINITY_DN58314_c0_g58314_i1, TRINITY_DN58315_c0_g58315_i1	RING finger 165-like	XIV	Clupeocephala
1417	TRINITY_DN53989_c0_g53989_i1	RING finger 165-like isoform X2	XIII	Clupeocephala
1418	TRINITY_DN59499_c0_g59499_i1, TRINITY_DN59502_c0_g59502_i1, TRINITY_DN59503_c0_g59503_i1, TRINITY_DN59504_c0_g59504_i1, TRINITY_DN59505_c0_g59505_i1	RNA 3 -terminal phosphate cyclase -like	XIV	Bilateria
1419	TRINITY_DN40270_c0_g40270_i1, TRINITY_DN40272_c0_g40272_i1, TRINITY_DN40273_c0_g40273_i1	RNA 3 -terminal phosphate cyclase-like	VIII	Bilateria
1420	TRINITY_DN39876_c0_g39876_i1, TRINITY_DN39877_c0_g39877_i2	RNA polymerase II elongation factor ELL	VIII	Euteleostomi
1421	TRINITY_DN67564_c0_g67564_i1	RNA polymerase II elongation factor ELL-like	XV	Euteleostomi
1422	TRINITY_DN8177_c0_g8177_i1	RNA polymerase II elongation factor ELL-like	II	Osteoglossocephalai
1423	TRINITY_DN63779_c0_g63779_i1	RNA polymerase II elongation factor ELL-like	XIX	Osteoglossocephalai
1424	TRINITY_DN42599_c0_g42599_i1	RNA-binding 24-like	X	Euteleostomi
1425	TRINITY_DN80941_c0_g80941_i1	RNA-binding 24-like	XX	Euteleostomi
1426	TRINITY_DN74498_c0_g74498_i1	RNA-binding 38-like	XVII	Clupeocephala
1427	TRINITY_DN93962_c0_g93962_i1, TRINITY_DN93964_c0_g93964_i1	RNA-binding 38-like	scf.68	Clupeocephala
1428	TRINITY_DN74112_c0_g74112_i1, TRINITY_DN74113_c0_g74113_i1, TRINITY_DN74118_c0_g74118_i1, TRINITY_DN74119_c0_g74119_i1, TRINITY_DN74120_c0_g74120_i1, TRINITY_DN74121_c0_g74121_i1, TRINITY_DN74106_c0_g74106_i1, TRINITY_DN74107_c0_g74107_i1, TRINITY_DN74109_c0_g74109_i1	RNA-binding Musashi homolog 1	XVII	Neopterygii
1429	TRINITY_DN56138_c0_g56138_i1, TRINITY_DN56139_c0_g56139_i1	RNA-binding Musashi homolog 1-like isoform X1	XIII	Neopterygii
1430	TRINITY_DN3237_c0_g3237_i1, TRINITY_DN3240_c0_g3240_i1, TRINITY_DN3235_c0_g3235_i1, TRINITY_DN3239_c0_g3239_i1	RNA-binding Nova-1-like isoform X1	I	Clupeocephala
1431	TRINITY_DN33469_c0_g33469_i1	RNA-binding Nova-1-like isoform X2	VII	Clupeocephala
1432	TRINITY_DN71016_c0_g71016_i1, TRINITY_DN71017_c0_g71017_i1, TRINITY_DN71018_c0_g71018_i1, TRINITY_DN71019_c0_g71019_i1	RNA-binding single-stranded-interacting 1-like	XVI	Osteoglossocephalai
1433	TRINITY_DN6511_c0_g6511_i1, TRINITY_DN6512_c0_g6512_i1	RNA-binding single-stranded-interacting 1-like	II	Osteoglossocephalai
1434	TRINITY_DN25887_c0_g25887_i1	RNA-binding with serine-rich domain 1-like	V	Euteleosteomorpha
1435	TRINITY_DN46699_c0_g46699_i1	RNA-binding with serine-rich domain 1-like	XI	Euteleosteomorpha
1436	TRINITY_DN29459_c0_g29459_i1, TRINITY_DN29460_c0_g29460_i1	RPE-retinal G -coupled receptor-like	VI	Bilateria
1437	TRINITY_DN24488_c0_g24488_i1, TRINITY_DN24489_c0_g24489_i1, TRINITY_DN24490_c0_g24490_i1	RPE-retinal G -coupled receptor-like	V	Bilateria
1438	TRINITY_DN41883_c0_g41883_i1, TRINITY_DN41884_c0_g41884_i1	S100-like calcium binding	X	Clupeocephala
1439	TRINITY_DN82042_c0_g82042_i1, TRINITY_DN82042_c0_g82042_i2	S100-like calcium binding	XX	Clupeocephala
1440	TRINITY_DN29392_c0_g29392_i1	S-adenosylmethionine synthase isoform type-2-like	VI	Clupeocephala
1441	TRINITY_DN54638_c0_g54638_i1	S-adenosylmethionine synthase isoform type-2-like	XIII	Opisthokonta
1442	TRINITY_DN57645_c0_g57645_i2, TRINITY_DN57645_c0_g57645_i3, TRINITY_DN57645_c0_g57645_i4, TRINITY_DN57645_c0_g57645_i6, TRINITY_DN57646_c0_g57646_i1, TRINITY_DN57647_c0_g57647_i1, TRINITY_DN59227_c0_g59227_i1, TRINITY_DN59228_c0_g59228_i1	S-adenosylmethionine synthase isoform type-2-like	XIV	Opisthokonta
1443	TRINITY_DN49280_c0_g49280_i1, TRINITY_DN49281_c0_g49281_i1	SAM pointed domain-containing Ets transcription factor-like	XII	Clupeocephala
1444	TRINITY_DN73125_c0_g73125_i1	SAM pointed domain-containing Ets transcription factor-like	XVII	Clupeocephala
1445	TRINITY_DN47570_c0_g47570_i1, TRINITY_DN47572_c0_g47572_i1	sarcoplasmic endoplasmic reticulum calcium ATPase 1	XI	Clupeocephala
1446	TRINITY_DN26371_c0_g26371_i1, TRINITY_DN26367_c0_g26367_i1	sarcoplasmic endoplasmic reticulum calcium ATPase 1 isoform X2	V	Clupeocephala
1447	TRINITY_DN8260_c0_g8260_i1	secretory carrier-associated membrane 5-like	II	Clupeocephala
1448	TRINITY_DN62450_c0_g62450_i1, TRINITY_DN62451_c0_g62451_i1	secretory carrier-associated membrane 5-like isoform X1	XIX	Clupeocephala
1449	TRINITY_DN8168_c0_g8168_i1	semaphorin-4B-like isoform X1	II	Vertebrata
1450	TRINITY_DN87100_c0_g87100_i1	semaphorin-4B-like isoform X1	scf.130	Vertebrata
1451	TRINITY_DN63797_c0_g63797_i1	semaphorin-4B-like isoform X1	XIX	Vertebrata
1452	TRINITY_DN4537_c0_g4537_i1, TRINITY_DN4539_c0_g4539_i1	semaphorin-5B-like isoform X1	I	Clupeocephala
1453	TRINITY_DN94528_c0_g94528_i1, TRINITY_DN94529_c0_g94529_i1	semaphorin-5B-like isoform X2	scf.768	Clupeocephala
1454	TRINITY_DN82821_c0_g82821_i1, TRINITY_DN82823_c0_g82823_i1, TRINITY_DN82824_c0_g82824_i1	semaphorin-6D isoform X8	XX	Neopterygii
1455	TRINITY_DN8478_c0_g8478_i1, TRINITY_DN8482_c0_g8482_i1, TRINITY_DN8484_c0_g8484_i1, TRINITY_DN8481_c0_g8481_i1, TRINITY_DN8483_c0_g8483_i1	semaphorin-6D-like isoform X2	II	Gasterosteus aculeatus
1456	TRINITY_DN54017_c0_g54017_i1, TRINITY_DN54018_c0_g54018_i1	sepiapterin reductase	XIII	Osteoglossocephalai
1457	TRINITY_DN60590_c0_g60590_i1, TRINITY_DN60591_c0_g60591_i1	sepiapterin reductase	XIV	Osteoglossocephalai
1458	TRINITY_DN43521_c0_g43521_i1, TRINITY_DN43523_c0_g43523_i1, TRINITY_DN43526_c0_g43526_i1, TRINITY_DN43525_c0_g43525_i1	septin-7 isoform X1	X	Vertebrata
1459	TRINITY_DN60919_c0_g60919_i2	septin-7-like isoform X2	XIX	Vertebrata
1460	TRINITY_DN82882_c0_g82882_i1, TRINITY_DN82883_c0_g82883_i2	serine arginine-rich splicing factor 10 isoform 6	XX	Osteoglossocephalai
1461	TRINITY_DN41213_c0_g41213_i1	serine arginine-rich splicing factor 10 isoform X2	X	Osteoglossocephalai
1462	TRINITY_DN75472_c0_g75472_i1, TRINITY_DN75469_c0_g75469_i1, TRINITY_DN75471_c0_g75471_i1	Serine incorporator 1-like	XVIII	Vertebrata
1463	TRINITY_DN43409_c0_g43409_i1	serine incorporator 1-like	X	Vertebrata
1464	TRINITY_DN80511_c0_g80511_i1, TRINITY_DN80514_c0_g80514_i1	serine incorporator 1-like	XX	Vertebrata
1465	TRINITY_DN75051_c0_g75051_i1, TRINITY_DN75052_c0_g75052_i1	serine incorporator 1-like	XVII	Euteleostomi
1466	TRINITY_DN66002_c0_g66002_i1, TRINITY_DN66003_c0_g66003_i1, TRINITY_DN66004_c0_g66004_i1	serine palmitoyltransferase 2-like	XV	Osteoglossocephalai
1467	TRINITY_DN75833_c0_g75833_i1, TRINITY_DN75836_c0_g75836_i1, TRINITY_DN75836_c0_g75836_i2	serine palmitoyltransferase 2-like	XVIII	Osteoglossocephalai
1468	TRINITY_DN26509_c0_g26509_i1, TRINITY_DN26520_c0_g26520_i1, TRINITY_DN26522_c0_g26522_i1	Serine protease 27	V	Neopterygii
1469	TRINITY_DN48625_c0_g48625_i1, TRINITY_DN48626_c0_g48626_i1, TRINITY_DN48627_c0_g48627_i1	serine protease 27-like	XI	Osteoglossocephalai
1470	TRINITY_DN92127_c0_g92127_i1, TRINITY_DN92128_c0_g92128_i1	serine threonine- kinase 17A	scf.37	Vertebrata
1471	TRINITY_DN45842_c0_g45842_i1	serine threonine- kinase 17A-like	XI	Vertebrata
1472	TRINITY_DN3885_c0_g3885_i1	serine threonine- kinase 24 isoform X1	I	Osteoglossocephalai
1473	TRINITY_DN70661_c0_g70661_i1, TRINITY_DN70662_c0_g70662_i1, TRINITY_DN70663_c0_g70663_i1, TRINITY_DN70665_c0_g70665_i1	serine threonine- kinase 24-like	XVI	Osteoglossocephalai
1474	TRINITY_DN49422_c0_g49422_i2	serine threonine- kinase 35-like	XII	Clupeocephala
1475	TRINITY_DN75087_c0_g75087_i1	serine threonine- kinase 35-like	XVII	Clupeocephala
1476	TRINITY_DN89486_c0_g89486_i1, TRINITY_DN89488_c0_g89488_i1, TRINITY_DN89487_c0_g89487_i1, TRINITY_DN89489_c0_g89489_i1	serine threonine- kinase PAK 2	scf.211	Clupeocephala
1477	TRINITY_DN67849_c0_g67849_i1	serine threonine- kinase PAK 2-like	XV	Clupeocephala
1478	TRINITY_DN17457_c0_g17457_i1, TRINITY_DN17456_c0_g17456_i1, TRINITY_DN17455_c0_g17455_i1	serine threonine- kinase pim-3	IV	Euteleostomi
1479	TRINITY_DN63174_c0_g63174_i1, TRINITY_DN63176_c0_g63176_i1	serine threonine- kinase pim-3-like isoform X1	XIX	Euteleostomi
1480	TRINITY_DN49578_c0_g49578_i1	serine threonine- kinase SBK1-like	XII	Gasterosteus aculeatus
1481	TRINITY_DN93319_c0_g93319_i1	serine threonine- kinase SBK1-like	scf.54	Euteleostomi
1482	TRINITY_DN48353_c0_g48353_i1, TRINITY_DN48354_c0_g48354_i1, TRINITY_DN48355_c0_g48355_i1	serine threonine- kinase SBK1-like	XI	Euteleostomi
1483	TRINITY_DN2552_c0_g2552_i1, TRINITY_DN2553_c0_g2553_i1	serine threonine- kinase TAO1-like isoform X1	I	Vertebrata
1484	TRINITY_DN35030_c0_g35030_i1, TRINITY_DN35032_c0_g35032_i1, TRINITY_DN35033_c0_g35033_i1, TRINITY_DN35034_c0_g35034_i1	serine threonine- kinase TAO1-like isoform X2	VII	Vertebrata
1485	TRINITY_DN26427_c0_g26427_i1, TRINITY_DN26428_c0_g26428_i1, TRINITY_DN26430_c0_g26430_i1, TRINITY_DN26431_c0_g26431_i1, TRINITY_DN26425_c0_g26425_i1	Serine threonine- kinase TAO2	V	Osteoglossocephalai
1486	TRINITY_DN48622_c0_g48622_i1, TRINITY_DN48623_c0_g48623_i1	serine threonine- kinase TAO2-like	XI	Osteoglossocephalai
1487	TRINITY_DN26072_c0_g26072_i1, TRINITY_DN26073_c0_g26073_i1, TRINITY_DN26074_c0_g26074_i1	serine threonine- kinase tousled-like 2 isoform X1	V	Opisthokonta
1488	TRINITY_DN45965_c0_g45965_i1, TRINITY_DN45969_c0_g45969_i1	serine threonine- kinase tousled-like 2-like isoform X2	XI	Opisthokonta
1489	TRINITY_DN55718_c0_g55718_i1, TRINITY_DN55720_c0_g55720_i1, TRINITY_DN55721_c0_g55721_i2, TRINITY_DN55721_c0_g55721_i3, TRINITY_DN55722_c0_g55722_i1	serine threonine- phosphatase 2A 55 kDa regulatory subunit B alpha isoform isoform X2	XIII	Vertebrata
1490	TRINITY_DN60149_c0_g60149_i1	serine threonine- phosphatase 2A 55 kDa regulatory subunit B alpha isoform-like	XIV	Vertebrata
1491	TRINITY_DN19753_c0_g19753_i1	serine threonine- phosphatase 2A 55 kDa regulatory subunit B gamma isoform-like	IX	Opisthokonta
1492	TRINITY_DN15469_c0_g15469_i1	serine threonine- phosphatase 2A 55 kDa regulatory subunit B gamma isoform-like isoform X2	IV	Opisthokonta
1493	TRINITY_DN67331_c0_g67331_i1	serine threonine- phosphatase 2A 56 kDa regulatory subunit gamma isoform isoform X1	XV	Opisthokonta
1494	TRINITY_DN78469_c0_g78469_i1	serine threonine- phosphatase 2A 56 kDa regulatory subunit gamma isoform-like isoform X7	XVIII	Osteoglossocephalai
1495	TRINITY_DN16000_c0_g16000_i2, TRINITY_DN16001_c0_g16001_i1	serine threonine- phosphatase 2A catalytic subunit beta isoform-like	IV	Vertebrata
1496	TRINITY_DN87979_c0_g87979_i1, TRINITY_DN87980_c0_g87980_i2	serine threonine- phosphatase 2A catalytic subunit beta isoform-like	scf.150	Vertebrata
1497	TRINITY_DN53123_c0_g53123_i1, TRINITY_DN53124_c0_g53124_i1	serine threonine- phosphatase 6 catalytic subunit	XIII	Euteleostomi
1498	TRINITY_DN60493_c0_g60493_i1, TRINITY_DN60494_c0_g60494_i1, TRINITY_DN60495_c0_g60495_i1	serine threonine- phosphatase 6 catalytic subunit-like	XIV	Euteleostomi
1499	TRINITY_DN76583_c0_g76583_i1, TRINITY_DN76584_c0_g76584_i1	serine threonine- phosphatase PP1-beta catalytic subunit-like	XVIII	Percomorphaceae
1500	TRINITY_DN67684_c0_g67684_i1	serine threonine- phosphatase PP1-beta catalytic subunit-like	XV	Percomorphaceae
1501	TRINITY_DN33074_c0_g33074_i1, TRINITY_DN33075_c0_g33075_i2	serine threonine- phosphatase PP1-beta catalytic subunit-like	VII	Bilateria
1502	TRINITY_DN37318_c0_g37318_i1, TRINITY_DN37319_c0_g37319_i1	serine--pyruvate mitochondrial-like	VIII	Opisthokonta
1503	TRINITY_DN10046_c0_g10046_i1, TRINITY_DN10046_c0_g10046_i2, TRINITY_DN10046_c0_g10046_i3, TRINITY_DN10052_c0_g10052_i1	serine--pyruvate mitochondrial-like	III	Osteoglossocephalai
1504	TRINITY_DN60526_c0_g60526_i1, TRINITY_DN60527_c0_g60527_i1, TRINITY_DN60528_c0_g60528_i1	SET-like	XIV	Euteleostomi
1505	TRINITY_DN57336_c0_g57336_i1, TRINITY_DN57337_c0_g57337_i1, TRINITY_DN57338_c0_g57338_i1	SET-like	XIII	Euteleostomi
1506	TRINITY_DN43672_c0_g43672_i1	SH3 domain-binding 5-like	X	Chordata
1507	TRINITY_DN82769_c0_g82769_i2	SH3 domain-binding 5-like	XX	Osteoglossocephalai
1508	TRINITY_DN35190_c0_g35190_i2, TRINITY_DN35192_c0_g35192_i1	short transient receptor potential channel 4	VII	Bilateria
1509	TRINITY_DN2858_c0_g2858_i1	short transient receptor potential channel 4-like	I	Bilateria
1510	TRINITY_DN24951_c0_g24951_i2, TRINITY_DN24954_c0_g24954_i1	sidekick-2-like isoform X2	V	Osteoglossocephalai
1511	TRINITY_DN46510_c0_g46510_i1, TRINITY_DN46507_c0_g46507_i1	sidekick-2-like isoform X3	XI	Osteoglossocephalai
1512	TRINITY_DN7105_c0_g7105_i1	signal CUB and EGF-like domain-containing 1-like	II	Vertebrata
1513	TRINITY_DN18055_c0_g18055_i1	signal CUB and EGF-like domain-containing 1-like isoform X2	IV	Vertebrata
1514	TRINITY_DN90872_c0_g90872_i1	SLIT-ROBO Rho GTPase-activating 3-like isoform X1	scf.27	Bilateria
1515	TRINITY_DN90870_c0_g90870_i1, TRINITY_DN90871_c0_g90871_i1	SLIT-ROBO Rho GTPase-activating 3-like isoform X2	scf.27	Bilateria
1516	TRINITY_DN59288_c0_g59288_i1, TRINITY_DN59287_c0_g59287_i1	small conductance calcium-activated potassium channel 2 isoform X2	XIV	Bilateria
1517	TRINITY_DN11457_c0_g11457_i1, TRINITY_DN11458_c0_g11458_i1	small conductance calcium-activated potassium channel 2-like isoform X2	III	Bilateria
1518	TRINITY_DN82017_c0_g82017_i1	small conductance calcium-activated potassium channel 3-like	XX	Vertebrata
1519	TRINITY_DN11456_c0_g11456_i1	small conductance calcium-activated potassium channel 3-like isoform X2	III	Bilateria
1520	TRINITY_DN71095_c0_g71095_i1, TRINITY_DN71096_c0_g71096_i1	small ubiquitin-related modifier 3-like isoform X1	XVI	Neopterygii
1521	TRINITY_DN67639_c0_g67639_i1	small ubiquitin-related modifier 3-like isoform X1	XV	Neopterygii
1522	TRINITY_DN73694_c0_g73694_i1	sodium- and chloride-dependent GABA transporter 1-like	XVII	Neopterygii
1523	TRINITY_DN93914_c0_g93914_i1	sodium- and chloride-dependent GABA transporter 1-like isoform X1	scf.68	Neopterygii
1524	TRINITY_DN17431_c0_g17431_i1	sodium- and chloride-dependent GABA transporter 2-like	IV	Clupeocephala
1525	TRINITY_DN35974_c0_g35974_i1, TRINITY_DN35975_c0_g35975_i1, TRINITY_DN35976_c0_g35976_i1	sodium- and chloride-dependent GABA transporter 2-like	VII	Neopterygii
1526	TRINITY_DN4857_c0_g4857_i1, TRINITY_DN4859_c0_g4859_i1	sodium- and chloride-dependent GABA transporter 2-like	I	Neopterygii
1527	TRINITY_DN91296_c0_g91296_i1, TRINITY_DN91299_c0_g91299_i1	sodium- and chloride-dependent GABA transporter 2-like isoform X1	scf.27	Clupeocephala
1528	TRINITY_DN61678_c0_g61678_i1	sodium- and chloride-dependent GABA transporter 2-like isoform X1	XIX	Clupeocephala
1529	TRINITY_DN48982_c0_g48982_i1, TRINITY_DN48981_c0_g48981_i1, TRINITY_DN48983_c0_g48983_i1, TRINITY_DN48984_c0_g48984_i1, TRINITY_DN48980_c0_g48980_i1	Sodium- and chloride-dependent taurine transporter	XII	Neopterygii
1530	TRINITY_DN72502_c0_g72502_i1, TRINITY_DN72503_c0_g72503_i1, TRINITY_DN72504_c0_g72504_i1	sodium- and chloride-dependent taurine transporter-like	XVII	Neopterygii
1531	TRINITY_DN15082_c0_g15082_i1, TRINITY_DN15083_c0_g15083_i1, TRINITY_DN15083_c0_g15083_i2, TRINITY_DN15087_c0_g15087_i1, TRINITY_DN15088_c0_g15088_i1, TRINITY_DN15089_c0_g15089_i1	sodium bicarbonate transporter 11	IV	Osteoglossocephalai
1532	TRINITY_DN65632_c0_g65632_i1, TRINITY_DN65626_c0_g65626_i1	sodium bicarbonate transporter 11	XV	Osteoglossocephalai
1533	TRINITY_DN30691_c0_g30691_i1	sodium calcium exchanger 1-like	VI	Neopterygii
1534	TRINITY_DN24140_c0_g24140_i2, TRINITY_DN24141_c0_g24141_i1	sodium calcium exchanger 1-like isoform X1	IX	Euteleostomi
1535	TRINITY_DN33982_c0_g33982_i1	sodium calcium exchanger 1-like isoform X1	VII	Osteoglossocephalai
1536	TRINITY_DN14845_c0_g14845_i1, TRINITY_DN14844_c0_g14844_i1, TRINITY_DN14847_c0_g14847_i1	sodium hydrogen exchanger 6-like	IV	Vertebrata
1537	TRINITY_DN34665_c0_g34665_i1, TRINITY_DN34666_c0_g34666_i1, TRINITY_DN34667_c0_g34667_i1	sodium hydrogen exchanger 6-like	VII	Vertebrata
1538	TRINITY_DN62075_c0_g62075_i1	sodium potassium calcium exchanger 2 isoform X1	XIX	Bilateria
1539	TRINITY_DN22278_c0_g22278_i1, TRINITY_DN22280_c0_g22280_i1	sodium potassium calcium exchanger 2-like	IX	Vertebrata
1540	TRINITY_DN15203_c0_g15203_i1, TRINITY_DN15202_c0_g15202_i1	sodium potassium calcium exchanger 3	IV	Bilateria
1541	TRINITY_DN34559_c0_g34559_i1	sodium potassium calcium exchanger 3-like	VII	Bilateria
1542	TRINITY_DN20087_c0_g20087_i1	sodium potassium calcium exchanger 3-like	IX	Bilateria
1543	TRINITY_DN93727_c0_g93727_i1	sodium potassium calcium exchanger 3-like	scf.61	Bilateria
1544	TRINITY_DN81347_c0_g81347_i1, TRINITY_DN81352_c0_g81352_i1, TRINITY_DN81349_c0_g81349_i1, TRINITY_DN81349_c0_g81349_i3, TRINITY_DN81349_c0_g81349_i4, TRINITY_DN81351_c0_g81351_i1	sodium potassium-transporting ATPase subunit alpha-3 isoform X1	XX	Euteleosteomorpha
1545	TRINITY_DN41070_c0_g41070_i1, TRINITY_DN41071_c0_g41071_i1	sodium potassium-transporting ATPase subunit alpha-3-like	X	Euteleosteomorpha
1546	TRINITY_DN90824_c0_g90824_i1	sodium-coupled neutral amino acid transporter 3-like isoform X1	scf.27	Neopterygii
1547	TRINITY_DN74712_c0_g74712_i1, TRINITY_DN74713_c0_g74713_i2	sodium-coupled neutral amino acid transporter 3-like isoform X2	XVII	Neopterygii
1548	TRINITY_DN7464_c0_g7464_i1, TRINITY_DN7465_c0_g7465_i1, TRINITY_DN7466_c0_g7466_i1	sodium-coupled neutral amino acid transporter 8	II	Osteoglossocephalai
1549	TRINITY_DN61420_c0_g61420_i1	sodium-coupled neutral amino acid transporter 8-like	XIX	Osteoglossocephalai
1550	TRINITY_DN68213_c0_g68213_i1, TRINITY_DN68215_c0_g68215_i1, TRINITY_DN68218_c0_g68218_i1, TRINITY_DN68220_c0_g68220_i1, TRINITY_DN68221_c0_g68221_i1	sodium-dependent multivitamin transporter-like isoform X1	XV	Osteoglossocephalai
1551	TRINITY_DN75502_c0_g75502_i1, TRINITY_DN75503_c0_g75503_i1, TRINITY_DN75504_c0_g75504_i1	sodium-dependent multivitamin transporter-like isoform X2	XVIII	Osteoglossocephalai
1552	TRINITY_DN26853_c0_g26853_i1, TRINITY_DN26854_c0_g26854_i1	sodium-dependent neutral amino acid transporter B(0)AT2-like	V	Osteoglossocephalai
1553	TRINITY_DN47456_c0_g47456_i1	sodium-dependent neutral amino acid transporter B(0)AT2-like isoform X1	XI	Osteoglossocephalai
1554	TRINITY_DN50896_c0_g50896_i1, TRINITY_DN50897_c0_g50897_i1	sodium-dependent neutral amino acid transporter SLC6A17-like	XII	Clupeocephala
1555	TRINITY_DN90931_c0_g90931_i1, TRINITY_DN90932_c0_g90932_i1, TRINITY_DN90933_c0_g90933_i1	sodium-dependent neutral amino acid transporter SLC6A17-like	scf.27	Clupeocephala
1556	TRINITY_DN19615_c0_g19615_i1, TRINITY_DN19618_c0_g19618_i1	sodium-dependent phosphate transport 2B-like	IX	Osteoglossocephalai
1557	TRINITY_DN92366_c0_g92366_i1, TRINITY_DN92368_c0_g92368_i1	sodium-dependent phosphate transport 2B-like	scf.404	Osteoglossocephalai
1558	TRINITY_DN57284_c0_g57284_i1, TRINITY_DN57284_c0_g57284_i2	solute carrier family 12 member 2-like	XIII	Vertebrata
1559	TRINITY_DN60438_c0_g60438_i2	solute carrier family 12 member 2-like	XIV	Vertebrata
1560	TRINITY_DN31515_c0_g31515_i1, TRINITY_DN31518_c0_g31518_i1	solute carrier family 12 member 3-like	VII	Vertebrata
1561	TRINITY_DN60995_c0_g60995_i1, TRINITY_DN60996_c0_g60996_i1, TRINITY_DN60997_c0_g60997_i1, TRINITY_DN60998_c0_g60998_i1	solute carrier family 12 member 3-like	XIX	Vertebrata
1562	TRINITY_DN10554_c0_g10554_i1, TRINITY_DN10551_c0_g10551_i1, TRINITY_DN10552_c0_g10552_i1, TRINITY_DN10553_c0_g10553_i1	solute carrier family 12 member 7-like isoform X1	III	Osteoglossocephalai
1563	TRINITY_DN92259_c0_g92259_i1, TRINITY_DN92260_c0_g92260_i2	solute carrier family 12 member 7-like isoform X3	scf.37	Osteoglossocephalai
1564	TRINITY_DN1798_c0_g1798_i1	solute carrier family 13 member 2-like	I	Opisthokonta
1565	TRINITY_DN34853_c0_g34853_i1	solute carrier family 13 member 2-like	VII	Opisthokonta
1566	TRINITY_DN2589_c0_g2589_i1	solute carrier family 13 member 5 isoform X2	I	Opisthokonta
1567	TRINITY_DN87303_c0_g87303_i1, TRINITY_DN87306_c0_g87306_i1	solute carrier family 13 member 5-like	scf.132	Opisthokonta
1568	TRINITY_DN70656_c0_g70656_i1, TRINITY_DN70658_c0_g70658_i1, TRINITY_DN70659_c0_g70659_i1, TRINITY_DN70660_c0_g70660_i1	solute carrier family 15 member 1-like	XVI	Clupeocephala
1569	TRINITY_DN3877_c0_g3877_i1	solute carrier family 15 member 1-like	I	Clupeocephala
1570	TRINITY_DN36817_c0_g36817_i1, TRINITY_DN36818_c0_g36818_i1	solute carrier family 23 member 1	VII	Vertebrata
1571	TRINITY_DN78283_c0_g78283_i1, TRINITY_DN78284_c0_g78284_i1	solute carrier family 23 member 1-like	XVIII	Bilateria
1572	TRINITY_DN65056_c0_g65056_i1, TRINITY_DN65057_c0_g65057_i2, TRINITY_DN65058_c0_g65058_i1	solute carrier family 23 member 1-like	XIX	Bilateria
1573	TRINITY_DN53780_c0_g53780_i1	solute carrier family 23 member 2 isoform X2	XIII	Bilateria
1574	TRINITY_DN63313_c0_g63313_i1	solute carrier family 23 member 2-like	XIX	Bilateria
1575	TRINITY_DN62706_c0_g62706_i1, TRINITY_DN62707_c0_g62707_i1	solute carrier family 25 member 44-like	XIX	Osteoglossocephalai
1576	TRINITY_DN9346_c0_g9346_i1, TRINITY_DN9348_c0_g9348_i1	solute carrier family 25 member 44-like	II	Osteoglossocephalai
1577	TRINITY_DN50237_c0_g50237_i1, TRINITY_DN50239_c0_g50239_i1	solute carrier family 26 member 6-like	XII	Neopterygii
1578	TRINITY_DN91330_c0_g91330_i1	solute carrier family 26 member 6-like	scf.27	Osteoglossocephalai
1579	TRINITY_DN3519_c0_g3519_i1	solute carrier family 35 member F2-like	I	Euteleostomi
1580	TRINITY_DN36141_c0_g36141_i1	solute carrier family 35 member F2-like	VII	Euteleostomi
1581	TRINITY_DN64941_c0_g64941_i1, TRINITY_DN64942_c0_g64942_i1, TRINITY_DN64943_c0_g64943_i1, TRINITY_DN64944_c0_g64944_i1, TRINITY_DN64945_c0_g64945_i1	solute carrier family 41 member 2-like	XIX	Bilateria
1582	TRINITY_DN18075_c0_g18075_i1, TRINITY_DN18076_c0_g18076_i1	solute carrier family 41 member 2-like	IV	Bilateria
1583	TRINITY_DN21833_c0_g21833_i1, TRINITY_DN21834_c0_g21834_i1, TRINITY_DN21835_c0_g21835_i1	solute carrier family facilitated glucose transporter member 9-like	IX	Osteoglossocephalai
1584	TRINITY_DN28190_c0_g28190_i1, TRINITY_DN28191_c0_g28191_i1	solute carrier family facilitated glucose transporter member 9-like isoform X1	VI	Osteoglossocephalai
1585	TRINITY_DN17567_c0_g17567_i1	solute carrier organic anion transporter family member 1C1-like	IV	Bilateria
1586	TRINITY_DN1841_c0_g1841_i1, TRINITY_DN1842_c0_g1842_i1, TRINITY_DN1840_c0_g1840_i1	solute carrier organic anion transporter family member 1C1-like	I	Bilateria
1587	TRINITY_DN63766_c0_g63766_i1	solute carrier organic anion transporter family member 3A1	XIX	Bilateria
1588	TRINITY_DN6221_c0_g6221_i1	solute carrier organic anion transporter family member 3A1-like	II	Bilateria
1589	TRINITY_DN53463_c0_g53463_i1, TRINITY_DN53464_c0_g53464_i1	sorting nexin-18-like	XIII	Neopterygii
1590	TRINITY_DN59750_c0_g59750_i1, TRINITY_DN59751_c0_g59751_i1	sorting nexin-18-like	XIV	Neopterygii
1591	TRINITY_DN40297_c0_g40297_i1, TRINITY_DN40299_c0_g40299_i1	sphingosine 1-phosphate receptor 1-like	VIII	Chordata
1592	TRINITY_DN45213_c0_g45213_i1	sphingosine 1-phosphate receptor 1-like	XI	Chordata
1593	TRINITY_DN23435_c0_g23435_i1	sphingosine 1-phosphate receptor 1-like	IX	Chordata
1594	TRINITY_DN85601_c0_g85601_i1	sphingosine-1-phosphate phosphatase 1-like	scf.1029	Osteoglossocephalai
1595	TRINITY_DN77266_c0_g77266_i1	sphingosine-1-phosphate phosphatase 1-like	XVIII	Osteoglossocephalai
1596	TRINITY_DN70257_c0_g70257_i1, TRINITY_DN70258_c0_g70258_i1, TRINITY_DN70259_c0_g70259_i1, TRINITY_DN70260_c0_g70260_i1, TRINITY_DN70261_c0_g70261_i1	splicing factor U2AF 35 kDa subunit	XVI	Euteleostomi
1597	TRINITY_DN4453_c0_g4453_i1, TRINITY_DN4455_c0_g4455_i1, TRINITY_DN4456_c0_g4456_i1	splicing factor U2AF 35 kDa subunit isoform X1	I	Euteleostomi
1598	TRINITY_DN81707_c0_g81707_i1, TRINITY_DN81719_c0_g81719_i1, TRINITY_DN81720_c0_g81720_i1	splicing factor U2AF 65 kDa subunit isoform X2	XX	Euteleostomi
1599	TRINITY_DN48339_c0_g48339_i1	splicing factor U2AF 65 kDa subunit-like	XI	Euteleostomi
1600	TRINITY_DN5481_c0_g5481_i1	sterol 26- mitochondrial-like	I	Bilateria
1601	TRINITY_DN89969_c0_g89969_i1, TRINITY_DN89970_c0_g89970_i1, TRINITY_DN89972_c0_g89972_i1	sterol 26- mitochondrial-like	scf.240	Bilateria
1602	TRINITY_DN69795_c0_g69795_i2	sterol 26- mitochondrial-like	XVI	Bilateria
1603	TRINITY_DN8805_c0_g8805_i1, TRINITY_DN8806_c0_g8806_i1, TRINITY_DN8807_c0_g8807_i1	stimulated by retinoic acid gene 6 homolog	II	Clupeocephala
1604	TRINITY_DN62037_c0_g62037_i1, TRINITY_DN62038_c0_g62038_i1, TRINITY_DN62040_c0_g62040_i1, TRINITY_DN62041_c0_g62041_i1	stimulated by retinoic acid gene 6 homolog	XIX	Clupeocephala
1605	TRINITY_DN4468_c0_g4468_i1, TRINITY_DN4468_c0_g4468_i2, TRINITY_DN4470_c0_g4470_i1, TRINITY_DN4471_c0_g4471_i1	stomatin mitochondrial-like isoform X1	I	Bilateria
1606	TRINITY_DN60257_c0_g60257_i4	stomatin mitochondrial-like isoform X1	XIV	Bilateria
1607	TRINITY_DN29106_c0_g29106_i1, TRINITY_DN29106_c0_g29106_i3	stromal cell-derived factor 1-like	VI	Osteoglossocephalai
1608	TRINITY_DN22420_c0_g22420_i1	stromal cell-derived factor 1-like	IX	Osteoglossocephalai
1609	TRINITY_DN91011_c0_g91011_i1, TRINITY_DN91011_c0_g91011_i2, TRINITY_DN91013_c0_g91013_i1	succinate dehydrogenase [ubiquinone] iron-sulfur mitochondrial	scf.27	Euteleosteomorpha
1610	TRINITY_DN49930_c0_g49930_i1, TRINITY_DN49931_c0_g49931_i1, TRINITY_DN49932_c0_g49932_i1	succinate dehydrogenase [ubiquinone] iron-sulfur mitochondrial-like	XII	Euteleosteomorpha
1611	TRINITY_DN71802_c0_g71802_i1, TRINITY_DN71803_c0_g71803_i1, TRINITY_DN71804_c0_g71804_i1	succinyl- ligase [ADP-forming] subunit mitochondrial-like	XVI	Bilateria
1612	TRINITY_DN74372_c0_g74372_i1, TRINITY_DN74375_c0_g74375_i1, TRINITY_DN74374_c0_g74374_i1	succinyl- ligase [GDP-forming] subunit mitochondrial	XVII	Bilateria
1613	TRINITY_DN87548_c0_g87548_i1, TRINITY_DN87551_c0_g87551_i1	sugar phosphate exchanger 2	scf.137	Gasterosteus aculeatus
1614	TRINITY_DN35978_c0_g35978_i1, TRINITY_DN35979_c0_g35979_i1, TRINITY_DN35979_c0_g35979_i2, TRINITY_DN35979_c0_g35979_i3	sugar phosphate exchanger 2	VII	Gasterosteus aculeatus
1615	TRINITY_DN45701_c0_g45701_i1	SUMO-conjugating enzyme UBC9-like	XI	Vertebrata
1616	TRINITY_DN26932_c0_g26932_i1	SUMO-conjugating enzyme UBC9-like isoform X2	V	Vertebrata
1617	TRINITY_DN46594_c0_g46594_i1	suppressor of cytokine signaling 3	XI	Clupeocephala
1618	TRINITY_DN24770_c0_g24770_i1	suppressor of cytokine signaling 3-like isoform X2	V	Clupeocephala
1619	TRINITY_DN86060_c0_g86060_i1	suppressor of tumorigenicity 14 homolog	scf.114	Gasterosteus aculeatus
1620	TRINITY_DN3387_c0_g3387_i1	suppressor of tumorigenicity 14 homolog	I	Neopterygii
1621	TRINITY_DN80681_c0_g80681_i1	suppressor of tumorigenicity 14 homolog	XX	Chordata
1622	TRINITY_DN57316_c0_g57316_i1, TRINITY_DN57317_c0_g57317_i1	SWI SNF-related matrix-associated actin-dependent regulator of chromatin subfamily B member 1-like	XIII	Osteoglossocephalai
1623	TRINITY_DN60485_c0_g60485_i1, TRINITY_DN60486_c0_g60486_i1, TRINITY_DN60487_c0_g60487_i1	SWI SNF-related matrix-associated actin-dependent regulator of chromatin subfamily B member 1-like	XIV	Osteoglossocephalai
1624	TRINITY_DN66140_c0_g66140_i1, TRINITY_DN66141_c0_g66141_i1	synapse differentiation-inducing gene 1-like	XV	Osteoglossocephalai
1625	TRINITY_DN78493_c0_g78493_i1, TRINITY_DN78494_c0_g78494_i1, TRINITY_DN78495_c0_g78495_i1	synapse differentiation-inducing gene 1-like	XVIII	Osteoglossocephalai
1626	TRINITY_DN54821_c0_g54821_i1, TRINITY_DN54820_c0_g54820_i1, TRINITY_DN54822_c0_g54822_i1	synaptic vesicle 2-related	XIII	Euteleostomi
1627	TRINITY_DN59069_c0_g59069_i1, TRINITY_DN59070_c0_g59070_i1	synaptic vesicle 2-related -like	XIV	Euteleostomi
1628	TRINITY_DN82650_c0_g82650_i1	synaptic vesicle glyco 2A-like	XX	Clupeocephala
1629	TRINITY_DN42023_c0_g42023_i1	synaptic vesicle glyco 2A-like	X	Chordata
1630	TRINITY_DN62694_c0_g62694_i1, TRINITY_DN62695_c0_g62695_i1, TRINITY_DN62696_c0_g62696_i1	synaptic vesicle glyco 2B-like	XIX	Chordata
1631	TRINITY_DN6140_c0_g6140_i1, TRINITY_DN6142_c0_g6142_i1	synaptic vesicle glyco 2B-like	II	Chordata
1632	TRINITY_DN55181_c0_g55181_i1, TRINITY_DN55183_c0_g55183_i1	synaptic vesicle glyco 2C-like	XIII	Vertebrata
1633	TRINITY_DN57732_c0_g57732_i1	synaptic vesicle glyco 2C-like	XIV	Vertebrata
1634	TRINITY_DN75094_c0_g75094_i1, TRINITY_DN75095_c0_g75095_i1	Synaptophysin 1	XVII	Bilateria
1635	TRINITY_DN17170_c0_g17170_i1	synaptophysin 1-like	IV	Bilateria
1636	TRINITY_DN50872_c0_g50872_i1, TRINITY_DN50873_c0_g50873_i1, TRINITY_DN50874_c0_g50874_i1	synaptophysin 1-like	XII	Bilateria
1637	TRINITY_DN52402_c0_g52402_i1	synaptophysin-like isoform 1	XII	Osteoglossocephalai
1638	TRINITY_DN89881_c0_g89881_i1, TRINITY_DN89882_c0_g89882_i1, TRINITY_DN89883_c0_g89883_i1, TRINITY_DN89884_c0_g89884_i1	synaptophysin-like isoform X1	scf.237	Bilateria
1639	TRINITY_DN20251_c0_g20251_i1, TRINITY_DN20252_c0_g20252_i1	syntaxin-3-like	IX	Opisthokonta
1640	TRINITY_DN15318_c0_g15318_i1, TRINITY_DN15318_c0_g15318_i2	syntaxin-3-like isoform X3	IV	Opisthokonta
1641	TRINITY_DN60067_c0_g60067_i1, TRINITY_DN60066_c0_g60066_i1	syntaxin-binding 1 isoform X2	XIV	Osteoglossocephalai
1642	TRINITY_DN52989_c0_g52989_i1, TRINITY_DN52986_c0_g52986_i1, TRINITY_DN52987_c0_g52987_i1, TRINITY_DN52983_c0_g52983_i1, TRINITY_DN52988_c0_g52988_i1	syntaxin-binding 1-like	XIII	Osteoglossocephalai
1643	TRINITY_DN50694_c0_g50694_i1	TAR DNA-binding 43 isoform X2	XII	Osteoglossocephalai
1644	TRINITY_DN75423_c0_g75423_i1, TRINITY_DN75425_c0_g75425_i1	TAR DNA-binding 43-like isoform X1	XVII	Osteoglossocephalai
1645	TRINITY_DN73415_c0_g73415_i1, TRINITY_DN73414_c0_g73414_i1	TBC1 domain family member 20-like	XVII	Euteleostomi
1646	TRINITY_DN42128_c0_g42128_i1	TBC1 domain family member 20-like isoform X1	X	Euteleostomi
1647	TRINITY_DN34117_c0_g34117_i1	T-box transcription factor TBX2b-like	VII	Neopterygii
1648	TRINITY_DN3672_c0_g3672_i1, TRINITY_DN3673_c0_g3673_i1, TRINITY_DN3674_c0_g3674_i1, TRINITY_DN3669_c0_g3669_i1, TRINITY_DN3670_c0_g3670_i1, TRINITY_DN3671_c0_g3671_i1	T-box transcription factor TBX2b-like	I	Neopterygii
1649	TRINITY_DN27101_c0_g27101_i1, TRINITY_DN27103_c0_g27103_i1	tectonin beta-propeller repeat-containing 1-like	V	Osteoglossocephalai
1650	TRINITY_DN47122_c0_g47122_i1, TRINITY_DN47123_c0_g47123_i1, TRINITY_DN47124_c0_g47124_i2	tectonin beta-propeller repeat-containing 1-like isoform X2	XI	Osteoglossocephalai
1651	TRINITY_DN53661_c0_g53661_i1	tenascin-like isoform X1	XIII	Vertebrata
1652	TRINITY_DN57849_c0_g57849_i1	tenascin-like isoform X2	XIV	Vertebrata
1653	TRINITY_DN8122_c0_g8122_i1, TRINITY_DN8123_c0_g8123_i1	tetraspanin-3-like isoform 1	II	Clupeocephala
1654	TRINITY_DN63662_c0_g63662_i1, TRINITY_DN63663_c0_g63663_i1, TRINITY_DN63664_c0_g63664_i1	tetraspanin-3-like isoform X1	XIX	Clupeocephala
1655	TRINITY_DN21367_c0_g21367_i1, TRINITY_DN21366_c0_g21366_i1	tetraspanin-5 isoform X1	IX	Acanthomorphata
1656	TRINITY_DN92782_c0_g92782_i1, TRINITY_DN92784_c0_g92784_i1	tetraspanin-5-like isoform X4	scf.47	Acanthomorphata
1657	TRINITY_DN20178_c0_g20178_i1, TRINITY_DN20175_c0_g20175_i1, TRINITY_DN20176_c0_g20176_i2	thioredoxin-related transmembrane 2-B	IX	Osteoglossocephalai
1658	TRINITY_DN15377_c0_g15377_i1	thioredoxin-related transmembrane 2-B-like	IV	Osteoglossocephalai
1659	TRINITY_DN53539_c0_g53539_i1, TRINITY_DN53537_c0_g53537_i1	threonine--tRNA cytoplasmic	XIII	Euteleostomi
1660	TRINITY_DN6070_c0_g6070_i2	threonine--tRNA cytoplasmic-like isoform X1	II	Euteleostomi
1661	TRINITY_DN93524_c0_g93524_i1	thrombospondin type-1 domain-containing 7A-like	scf.58	Osteoglossocephalai
1662	TRINITY_DN82474_c0_g82474_i1, TRINITY_DN82468_c0_g82468_i1, TRINITY_DN82471_c0_g82471_i1	thrombospondin type-1 domain-containing 7A-like isoform X2	XX	Osteoglossocephalai
1663	TRINITY_DN47139_c0_g47139_i1, TRINITY_DN47140_c0_g47140_i1, TRINITY_DN47142_c0_g47142_i1	thymic CPV3-like	XI	Osteoglossocephalai
1664	TRINITY_DN27113_c0_g27113_i1	thymic CPV3-like	V	Osteoglossocephalai
1665	TRINITY_DN79873_c0_g79873_i1	thyrotropin-releasing hormone receptor-like	XX	Bilateria
1666	TRINITY_DN41451_c0_g41451_i1	thyrotropin-releasing hormone receptor-like	X	Bilateria
1667	TRINITY_DN10751_c0_g10751_i1	tissue factor-like	III	Clupeocephala
1668	TRINITY_DN95315_c0_g95315_i1, TRINITY_DN95316_c0_g95316_i1	tissue factor-like	scf.95	Clupeocephala
1669	TRINITY_DN57836_c0_g57836_i1, TRINITY_DN57840_c0_g57840_i1, TRINITY_DN58803_c0_g58803_i1	TNF receptor-associated factor 2-like	XIV	Osteoglossocephalai
1670	TRINITY_DN53657_c0_g53657_i1	TNF receptor-associated factor 2-like isoform X1	XIII	Osteoglossocephalai
1671	TRINITY_DN47324_c0_g47324_i1, TRINITY_DN47325_c0_g47325_i2	Tob1-like	XI	Osteoglossocephalai
1672	TRINITY_DN25673_c0_g25673_i1	Tob1-like isoform X1	V	Euteleostomi
1673	TRINITY_DN10076_c0_g10076_i1	TPA_exp: replicase helicase endonuclease	III	Gasterosteus aculeatus
1674	TRINITY_DN91742_c0_g91742_i1	TPA_exp: replicase helicase endonuclease	scf.298	Gasterosteus aculeatus
1675	TRINITY_DN93916_c0_g93916_i1, TRINITY_DN93917_c0_g93917_i1	transcription cofactor vestigial 4-like	scf.68	Osteoglossocephalai
1676	TRINITY_DN73722_c0_g73722_i1	transcription cofactor vestigial 4-like isoform X3	XVII	Vertebrata
1677	TRINITY_DN55661_c0_g55661_i1, TRINITY_DN55663_c0_g55663_i1	transcription factor 7-like 1 isoform X1	XIII	Neopterygii
1678	TRINITY_DN88837_c0_g88837_i1, TRINITY_DN88838_c0_g88838_i1	transcription factor 7-like 1-A	scf.176	Neopterygii
1679	TRINITY_DN11985_c0_g11985_i1	transcription factor AP-1-like	III	Osteoglossocephalai
1680	TRINITY_DN40911_c0_g40911_i1	transcription factor AP-1-like	VIII	Osteoglossocephalai
1681	TRINITY_DN22862_c0_g22862_i1, TRINITY_DN22863_c0_g22863_i1	transcription factor jun-B isoform X1	IX	Osteoglossocephalai
1682	TRINITY_DN45179_c0_g45179_i1	transcription factor jun-B-like	XI	Osteoglossocephalai
1683	TRINITY_DN70792_c0_g70792_i1, TRINITY_DN70793_c0_g70793_i1	transcription factor Sp3 isoform X1	XVI	Clupeocephala
1684	TRINITY_DN67591_c0_g67591_i1	transcription factor Sp3-like isoform X1	XV	Clupeocephala
1685	TRINITY_DN42941_c0_g42941_i1, TRINITY_DN42942_c0_g42942_i1	transcription factor Sp8-like	X	Euteleostomi
1686	TRINITY_DN80818_c0_g80818_i1, TRINITY_DN80819_c0_g80819_i1, TRINITY_DN80820_c0_g80820_i1	transcription factor Sp8-like isoform X1	XX	Euteleostomi
1687	TRINITY_DN91718_c0_g91718_i1	transcriptional activator Pur-beta	scf.293	Neopterygii
1688	TRINITY_DN57185_c0_g57185_i1, TRINITY_DN57186_c0_g57186_i1	transcriptional activator Pur-beta-like	XIII	Neopterygii
1689	TRINITY_DN73216_c0_g73216_i1	transcriptional enhancer factor TEF-5-like isoform X2	XVII	Opisthokonta
1690	TRINITY_DN51475_c0_g51475_i1	transcriptional enhancer factor TEF-5-like isoform X3	XII	Opisthokonta
1691	TRINITY_DN7423_c0_g7423_i1, TRINITY_DN7424_c0_g7424_i1	transcriptional repressor CTCF-like	II	Euteleosteomorpha
1692	TRINITY_DN61085_c0_g61085_i1, TRINITY_DN61086_c0_g61086_i1	transcriptional repressor CTCF-like isoform X1	XIX	Euteleosteomorpha
1693	TRINITY_DN75030_c0_g75030_i1, TRINITY_DN75031_c0_g75031_i1	transcriptional repressor scratch 1-like	XVII	Vertebrata
1694	TRINITY_DN52287_c0_g52287_i1	transcriptional repressor scratch 1-like	XII	Vertebrata
1695	TRINITY_DN77322_c0_g77322_i1	transforming growth factor beta-3-like	XVIII	Osteoglossocephalai
1696	TRINITY_DN66756_c0_g66756_i1, TRINITY_DN66757_c0_g66757_i1	transforming growth factor beta-3-like	XV	Osteoglossocephalai
1697	TRINITY_DN49437_c0_g49437_i1, TRINITY_DN49438_c0_g49438_i1, TRINITY_DN49438_c0_g49438_i3, TRINITY_DN50165_c0_g50165_i1	transforming -like	XII	Bilateria
1698	TRINITY_DN91070_c0_g91070_i1, TRINITY_DN91071_c0_g91071_i1	transforming -like	scf.27	Bilateria
1699	TRINITY_DN26546_c0_g26546_i1, TRINITY_DN26547_c0_g26547_i1	transient receptor potential cation channel subfamily M member 4-like	V	Clupeocephala
1700	TRINITY_DN44518_c0_g44518_i1, TRINITY_DN44519_c0_g44519_i1	transient receptor potential cation channel subfamily M member 4-like	XI	Clupeocephala
1701	TRINITY_DN50320_c0_g50320_i1, TRINITY_DN50321_c0_g50321_i1	transketolase-like isoform X1	XII	Clupeocephala
1702	TRINITY_DN91459_c0_g91459_i1	transketolase-like isoform X1	scf.27	Clupeocephala
1703	TRINITY_DN84187_c0_g84187_i1, TRINITY_DN84188_c0_g84188_i1	translocating chain-associated membrane 1	XXI	Vertebrata
1704	TRINITY_DN93946_c0_g93946_i1, TRINITY_DN93947_c0_g93947_i1, TRINITY_DN93948_c0_g93948_i1	translocating chain-associated membrane 1-like 1-like	scf.68	Euteleostomi
1705	TRINITY_DN85514_c0_g85514_i1, TRINITY_DN85516_c0_g85516_i1, TRINITY_DN85520_c0_g85520_i1, TRINITY_DN85522_c0_g85522_i1, TRINITY_DN85523_c0_g85523_i1	transmembrane 106B-like	scf.101	Osteoglossocephalai
1706	TRINITY_DN82462_c0_g82462_i1, TRINITY_DN82465_c0_g82465_i1	transmembrane 106B-like	XX	Osteoglossocephalai
1707	TRINITY_DN76645_c0_g76645_i1	transmembrane 121	XVIII	Euteleostomi
1708	TRINITY_DN28320_c0_g28320_i1	transmembrane 121-like	VI	Euteleostomi
1709	TRINITY_DN59597_c0_g59597_i1, TRINITY_DN59598_c0_g59598_i1, TRINITY_DN59599_c0_g59599_i1, TRINITY_DN59600_c0_g59600_i1, TRINITY_DN59602_c0_g59602_i1	transmembrane 132C-like	XIV	Osteoglossocephalai
1710	TRINITY_DN55969_c0_g55969_i1, TRINITY_DN56595_c0_g56595_i1	transmembrane 132C-like	XIII	Neopterygii
1711	TRINITY_DN36490_c0_g36490_i2	transmembrane 136-like	VII	Osteoglossocephalai
1712	TRINITY_DN1949_c0_g1949_i1	transmembrane 136-like isoform X1	I	Osteoglossocephalai
1713	TRINITY_DN56171_c0_g56171_i1	transmembrane 150A	XIII	Bilateria
1714	TRINITY_DN29390_c0_g29390_i1	transmembrane 150A-like	VI	Bilateria
1715	TRINITY_DN78815_c0_g78815_i1	transmembrane 151B-like	XVIII	Euteleostomi
1716	TRINITY_DN68633_c0_g68633_i1, TRINITY_DN68635_c0_g68635_i1	transmembrane 151B-like	XV	Euteleostomi
1717	TRINITY_DN6947_c0_g6947_i1, TRINITY_DN6948_c0_g6948_i1, TRINITY_DN6950_c0_g6950_i1	transmembrane 178B-like	II	Euteleostomi
1718	TRINITY_DN62347_c0_g62347_i1, TRINITY_DN62349_c0_g62349_i1	transmembrane 178B-like	XIX	Euteleostomi
1719	TRINITY_DN17894_c0_g17894_i1	transmembrane 178B-like	IV	Vertebrata
1720	TRINITY_DN45090_c0_g45090_i1, TRINITY_DN45091_c0_g45091_i1	transmembrane 205	XI	Euteleostomi
1721	TRINITY_DN89501_c0_g89501_i1, TRINITY_DN89503_c0_g89503_i1, TRINITY_DN89506_c0_g89506_i1, TRINITY_DN89507_c0_g89507_i1	transmembrane 205-like isoform X1	scf.211	Euteleostomi
1722	TRINITY_DN27752_c0_g27752_i1	transmembrane 229b-like	VI	Euteleostomi
1723	TRINITY_DN68022_c0_g68022_i1	transmembrane 229b-like	XV	Euteleostomi
1724	TRINITY_DN35783_c0_g35783_i1, TRINITY_DN35784_c0_g35784_i1	transmembrane 47-like	VII	Euteleostomi
1725	TRINITY_DN39037_c0_g39037_i1, TRINITY_DN39039_c0_g39039_i1	transmembrane 47-like	VIII	Vertebrata
1726	TRINITY_DN83744_c0_g83744_i1, TRINITY_DN83746_c0_g83746_i2, TRINITY_DN83747_c0_g83747_i1	transmembrane 56-B-like	XXI	Opisthokonta
1727	TRINITY_DN45082_c0_g45082_i1, TRINITY_DN45083_c0_g45083_i1	transmembrane 56-B-like isoform X2	XI	Opisthokonta
1728	TRINITY_DN12414_c0_g12414_i1, TRINITY_DN12416_c0_g12416_i1, TRINITY_DN12417_c0_g12417_i1	transmembrane 59-like	III	Euteleostomi
1729	TRINITY_DN39859_c0_g39859_i1	transmembrane 59-like	VIII	Euteleostomi
1730	TRINITY_DN63581_c0_g63581_i1, TRINITY_DN63582_c0_g63582_i2	transmembrane and coiled-coil domains 3-like	XIX	Clupeocephala
1731	TRINITY_DN19392_c0_g19392_i1	transmembrane and coiled-coil domains 3-like isoform X2	IV	Clupeocephala
1732	TRINITY_DN63694_c0_g63694_i1	transmembrane C15orf27 homolog	XIX	Osteoglossocephalai
1733	TRINITY_DN8108_c0_g8108_i1	transmembrane C15orf27-like	II	Osteoglossocephalai
1734	TRINITY_DN46373_c0_g46373_i1, TRINITY_DN46375_c0_g46375_i1	transmembrane emp24 domain-containing 1-like	XI	Clupeocephala
1735	TRINITY_DN22495_c0_g22495_i1, TRINITY_DN22495_c0_g22495_i2	transmembrane emp24 domain-containing 1-like	IX	Clupeocephala
1736	TRINITY_DN23017_c0_g23017_i1, TRINITY_DN23018_c0_g23018_i1, TRINITY_DN23020_c0_g23020_i1	transport Sec23A-like	IX	Euteleostomi
1737	TRINITY_DN65534_c0_g65534_i1, TRINITY_DN65535_c0_g65535_i1	transport Sec23A-like isoform X1	XV	Euteleostomi
1738	TRINITY_DN47272_c0_g47272_i1, TRINITY_DN47273_c0_g47273_i1, TRINITY_DN47274_c0_g47274_i1, TRINITY_DN47275_c0_g47275_i1, TRINITY_DN47280_c0_g47280_i1, TRINITY_DN47281_c0_g47281_i1, TRINITY_DN47279_c0_g47279_i1, TRINITY_DN47282_c0_g47282_i1, TRINITY_DN47283_c0_g47283_i1	transportin-2 isoform X1	XI	Osteoglossocephalai
1739	TRINITY_DN22689_c0_g22689_i1, TRINITY_DN22690_c0_g22690_i2, TRINITY_DN22692_c0_g22692_i1, TRINITY_DN22693_c0_g22693_i1	transportin-2-like isoform X2	IX	Osteoglossocephalai
1740	TRINITY_DN78266_c0_g78266_i1, TRINITY_DN78267_c0_g78267_i2	tribbles homolog 2-like	XVIII	Bilateria
1741	TRINITY_DN72879_c0_g72879_i1, TRINITY_DN72880_c0_g72880_i1	tribbles homolog 2-like	XVII	Bilateria
1742	TRINITY_DN88611_c0_g88611_i1, TRINITY_DN88612_c0_g88612_i1	tricarboxylate transport mitochondrial-like	scf.168	Clupeocephala
1743	TRINITY_DN53353_c0_g53353_i1	tricarboxylate transport mitochondrial-like	XIII	Clupeocephala
1744	TRINITY_DN22215_c0_g22215_i1, TRINITY_DN22216_c0_g22216_i1, TRINITY_DN22217_c0_g22217_i1	tripartite motif-containing 16-like	IX	Euteleostomi
1745	TRINITY_DN29384_c0_g29384_i1, TRINITY_DN29385_c0_g29385_i1	tripartite motif-containing 16-like	VI	Euteleostomi
1746	TRINITY_DN20659_c0_g20659_i1, TRINITY_DN20660_c0_g20660_i1, TRINITY_DN20662_c0_g20662_i1, TRINITY_DN20658_c0_g20658_i1	tripartite motif-containing 2	IX	Osteoglossocephalai
1747	TRINITY_DN31034_c0_g31034_i1, TRINITY_DN31036_c0_g31036_i1	tripartite motif-containing 2-like	VII	Osteoglossocephalai
1748	TRINITY_DN2870_c0_g2870_i1	tripartite motif-containing 3-like isoform X1	I	Osteoglossocephalai
1749	TRINITY_DN35208_c0_g35208_i1	tripartite motif-containing 3-like isoform X1	VII	Osteoglossocephalai
1750	TRINITY_DN75992_c0_g75992_i1	tripartite motif-containing 54-like isoform X1	XVIII	Vertebrata
1751	TRINITY_DN51680_c0_g51680_i1, TRINITY_DN51682_c0_g51682_i1	tripartite motif-containing 54-like isoform X4	XII	Euteleostomi
1752	TRINITY_DN84305_c0_g84305_i1, TRINITY_DN84302_c0_g84302_i1, TRINITY_DN84304_c0_g84304_i1	tripartite motif-containing 55	XXI	Osteoglossocephalai
1753	TRINITY_DN86359_c0_g86359_i1	tripartite motif-containing 55-like	scf.120	Osteoglossocephalai
1754	TRINITY_DN43555_c0_g43555_i1	trophoblast glyco -like	X	Euteleostomi
1755	TRINITY_DN79834_c0_g79834_i1, TRINITY_DN80463_c0_g80463_i1, TRINITY_DN80464_c0_g80464_i1	trophoblast glyco -like	XX	Euteleostomi
1756	TRINITY_DN39425_c0_g39425_i1, TRINITY_DN39426_c0_g39426_i1	tropomyosin alpha-4 chain isoform X1	VIII	Vertebrata
1757	TRINITY_DN91931_c0_g91931_i1, TRINITY_DN91932_c0_g91932_i1	tropomyosin alpha-4 chain isoform X2	scf.342	Vertebrata
1758	TRINITY_DN12470_c0_g12470_i1, TRINITY_DN12471_c0_g12471_i1	tropomyosin alpha-4 chain isoform X4	III	Vertebrata
1759	TRINITY_DN9202_c0_g9202_i1	troponin fast skeletal muscle-like	II	Bilateria
1760	TRINITY_DN62980_c0_g62980_i1, TRINITY_DN62982_c0_g62982_i1, TRINITY_DN62985_c0_g62985_i1, TRINITY_DN62994_c0_g62994_i1, TRINITY_DN62995_c0_g62995_i1, TRINITY_DN62996_c0_g62996_i1, TRINITY_DN62997_c0_g62997_i1, TRINITY_DN62990_c0_g62990_i1, TRINITY_DN62991_c0_g62991_i1, TRINITY_DN62992_c0_g62992_i1, TRINITY_DN62993_c0_g62993_i1	troponin fast skeletal muscle-like	XIX	Bilateria
1761	TRINITY_DN52720_c0_g52720_i1, TRINITY_DN52719_c0_g52719_i1	troponin slow skeletal and cardiac muscles	XII	Chordata
1762	TRINITY_DN93912_c0_g93912_i1, TRINITY_DN93913_c0_g93913_i1	troponin slow skeletal and cardiac muscles-like	scf.68	Chordata
1763	TRINITY_DN61884_c0_g61884_i1, TRINITY_DN61886_c0_g61886_i3	troponin slow skeletal muscle-like	XIX	Osteoglossocephalai
1764	TRINITY_DN73192_c0_g73192_i2	troponin slow skeletal muscle-like	XVII	Vertebrata
1765	TRINITY_DN18844_c0_g18844_i1, TRINITY_DN18845_c0_g18845_i2	troponin slow skeletal muscle-like isoform X1	IV	Vertebrata
1766	TRINITY_DN53185_c0_g53185_i1	Tubulin alpha chain	XIII	Vertebrata
1767	TRINITY_DN28300_c0_g28300_i1	tubulin alpha chain-like	VI	Vertebrata
1768	TRINITY_DN71276_c0_g71276_i1, TRINITY_DN71277_c0_g71277_i1	tubulin alpha chain-like	XVI	Vertebrata
1769	TRINITY_DN52201_c0_g52201_i1, TRINITY_DN52203_c0_g52203_i1	tubulin alpha-1A chain	XII	Gasterosteus aculeatus
1770	TRINITY_DN28294_c0_g28294_i1, TRINITY_DN28295_c0_g28295_i1	tubulin alpha-1A chain isoform X1	VI	Euteleostomi
1771	TRINITY_DN28299_c0_g28299_i1	tubulin alpha-1D chain-like isoform X1	VI	Vertebrata
1772	TRINITY_DN80919_c0_g80919_i1, TRINITY_DN80920_c0_g80920_i1	tubulin alpha-1D chain-like isoform X1	XX	Vertebrata
1773	TRINITY_DN68607_c0_g68607_i1	tubulin beta-4B chain-like	XV	Euteleostomi
1774	TRINITY_DN46422_c0_g46422_i1, TRINITY_DN46423_c0_g46423_i2	tubulin beta-4B chain-like	XI	Chordata
1775	TRINITY_DN22578_c0_g22578_i1, TRINITY_DN22579_c0_g22579_i1	tubulin beta-4B chain-like	IX	Chordata
1776	TRINITY_DN74439_c0_g74439_i1, TRINITY_DN74440_c0_g74440_i1, TRINITY_DN74441_c0_g74441_i1	tubulin monoglycylase TTLL3-like	XVII	Osteoglossocephalai
1777	TRINITY_DN90601_c0_g90601_i1	tubulin monoglycylase TTLL3-like isoform X1	scf.27	Osteoglossocephalai
1778	TRINITY_DN22219_c0_g22219_i1	tubulin polymerization-promoting family member 3-like	IX	Bilateria
1779	TRINITY_DN9408_c0_g9408_i1, TRINITY_DN9409_c0_g9409_i1	tubulin polymerization-promoting family member 3-like	II	Bilateria
1780	TRINITY_DN63093_c0_g63093_i1	tudor domain-containing 12-like	XIX	Gasterosteus aculeatus
1781	TRINITY_DN94577_c0_g94577_i1	tudor domain-containing 12-like	scf.80	Gasterosteus aculeatus
1782	TRINITY_DN67893_c0_g67893_i1	tumor necrosis factor ligand superfamily member 10 isoform X1	XV	Chordata
1783	TRINITY_DN31141_c0_g31141_i1	tumor necrosis factor ligand superfamily member 10-like	VII	Euteleostomi
1784	TRINITY_DN57894_c0_g57894_i1	tumor necrosis factor receptor superfamily member 10B-like	XIV	Osteoglossocephalai
1785	TRINITY_DN53714_c0_g53714_i1	tumor necrosis factor receptor superfamily member 10B-like isoform X2	XIII	Osteoglossocephalai
1786	TRINITY_DN48047_c0_g48047_i1	tweety homolog 3-like	XI	Bilateria
1787	TRINITY_DN20348_c0_g20348_i1	tweety homolog 3-like	IX	Bilateria
1788	TRINITY_DN73944_c0_g73944_i1, TRINITY_DN73945_c0_g73945_i1, TRINITY_DN73945_c0_g73945_i2	type I cytoskeletal 18	XVII	Osteoglossocephalai
1789	TRINITY_DN49527_c0_g49527_i1, TRINITY_DN49527_c0_g49527_i5, TRINITY_DN49528_c0_g49528_i1	type I cytoskeletal 18-like	XII	Osteoglossocephalai
1790	TRINITY_DN56742_c0_g56742_i2	type I cytoskeletal 18-like	XIII	Vertebrata
1791	TRINITY_DN73949_c0_g73949_i1, TRINITY_DN73950_c0_g73950_i1, TRINITY_DN73953_c0_g73953_i1, TRINITY_DN73956_c0_g73956_i1, TRINITY_DN73960_c0_g73960_i1, TRINITY_DN73962_c0_g73962_i1	Type II keratin E3	XVII	Neopterygii
1792	TRINITY_DN49521_c0_g49521_i1	type II keratin E3	XII	Neopterygii
1793	TRINITY_DN63448_c0_g63448_i1, TRINITY_DN63449_c0_g63449_i1, TRINITY_DN63450_c0_g63450_i1, TRINITY_DN63451_c0_g63451_i1	tyrosine- kinase CSK-like	XIX	Clupeocephala
1794	TRINITY_DN6082_c0_g6082_i1	tyrosine- kinase CSK-like isoform X1	II	Clupeocephala
1795	TRINITY_DN59394_c0_g59394_i1, TRINITY_DN59395_c0_g59395_i1, TRINITY_DN59397_c0_g59397_i1, TRINITY_DN59399_c0_g59399_i1	tyrosine- kinase JAK2-like isoform X2	XIV	Osteoglossocephalai
1796	TRINITY_DN56607_c0_g56607_i1	tyrosine- kinase JAK2-like isoform X2	XIII	Osteoglossocephalai
1797	TRINITY_DN84863_c0_g84863_i1, TRINITY_DN84864_c0_g84864_i1	Tyrosine- kinase Yes	XXI	Euteleostomi
1798	TRINITY_DN12672_c0_g12672_i1, TRINITY_DN12674_c0_g12674_i1, TRINITY_DN12678_c0_g12678_i1	tyrosine- kinase yes-like	III	Euteleostomi
1799	TRINITY_DN64503_c0_g64503_i1, TRINITY_DN64504_c0_g64504_i1	tyrosine phosphatase domain-containing 1-like	XIX	Euteleosteomorpha
1800	TRINITY_DN95526_c0_g95526_i1, TRINITY_DN95528_c0_g95528_i1	tyrosine phosphatase domain-containing 1-like	scf.99	Osteoglossocephalai
1801	TRINITY_DN43204_c0_g43204_i1	tyrosine phosphatase type IVA 2	X	Vertebrata
1802	TRINITY_DN66102_c0_g66102_i1, TRINITY_DN66103_c0_g66103_i1, TRINITY_DN66104_c0_g66104_i1, TRINITY_DN66105_c0_g66105_i1	tyrosine phosphatase type IVA 2-like	XV	Vertebrata
1803	TRINITY_DN3619_c0_g3619_i1, TRINITY_DN3622_c0_g3622_i2, TRINITY_DN3622_c0_g3622_i1, TRINITY_DN3622_c0_g3622_i3, TRINITY_DN3623_c0_g3623_i1	-tyrosine sulfotransferase 1 isoform X2	I	Euteleostomi
1804	TRINITY_DN34825_c0_g34825_i2, TRINITY_DN34826_c0_g34826_i1	-tyrosine sulfotransferase 1-like	VII	Euteleostomi
1805	TRINITY_DN84398_c0_g84398_i1, TRINITY_DN84399_c0_g84399_i1, TRINITY_DN84400_c0_g84400_i1, TRINITY_DN84400_c0_g84400_i2	ubiquitin carboxyl-terminal hydrolase 12-like	XXI	Bilateria
1806	TRINITY_DN31088_c0_g31088_i1	ubiquitin carboxyl-terminal hydrolase 12-like isoform X3	VII	Neopterygii
1807	TRINITY_DN46683_c0_g46683_i1	ubiquitin carboxyl-terminal hydrolase 22 isoform X1	XI	Osteoglossocephalai
1808	TRINITY_DN25846_c0_g25846_i1	ubiquitin carboxyl-terminal hydrolase 22-like	V	Osteoglossocephalai
1809	TRINITY_DN8434_c0_g8434_i1, TRINITY_DN8432_c0_g8432_i1, TRINITY_DN8433_c0_g8433_i2, TRINITY_DN8435_c0_g8435_i1	ubiquitin carboxyl-terminal hydrolase CYLD isoform X1	II	Euteleostomi
1810	TRINITY_DN74615_c0_g74615_i1	ubiquitin carboxyl-terminal hydrolase CYLD-like	XVII	Euteleostomi
1811	TRINITY_DN5151_c0_g5151_i1, TRINITY_DN5152_c0_g5152_i1	ubiquitin- ligase E3A	I	Euteleostomi
1812	TRINITY_DN40393_c0_g40393_i1, TRINITY_DN40396_c0_g40396_i1, TRINITY_DN40398_c0_g40398_i1	ubiquitin- ligase E3A-like	VIII	Euteleostomi
1813	TRINITY_DN14994_c0_g14994_i1	ubiquitin-conjugating enzyme E2 A	IV	Vertebrata
1814	TRINITY_DN70274_c0_g70274_i1	ubiquitin-conjugating enzyme E2 A	XVI	Vertebrata
1815	TRINITY_DN93117_c0_g93117_i1, TRINITY_DN93118_c0_g93118_i1, TRINITY_DN93124_c0_g93124_i1, TRINITY_DN93124_c0_g93124_i2	Ubiquitin-conjugating enzyme E2 D4	scf.48	Euteleostomi
1816	TRINITY_DN29884_c0_g29884_i1, TRINITY_DN29885_c0_g29885_i1	ubiquitin-conjugating enzyme E2 D4-like	VI	Euteleostomi
1817	TRINITY_DN93123_c0_g93123_i1	ubiquitin-conjugating enzyme E2 D4-like	scf.48	Euteleostomi
1818	TRINITY_DN56452_c0_g56452_i1, TRINITY_DN56453_c0_g56453_i1	ubiquitin-conjugating enzyme E2 G1-like	XIII	Neopterygii
1819	TRINITY_DN59606_c0_g59606_i1, TRINITY_DN59608_c0_g59608_i1	ubiquitin-conjugating enzyme E2 G1-like	XIV	Neopterygii
1820	TRINITY_DN18776_c0_g18776_i1, TRINITY_DN18777_c0_g18777_i1, TRINITY_DN18771_c0_g18771_i1, TRINITY_DN18773_c0_g18773_i1	ubiquitin-conjugating enzyme E2 H isoform X1	IV	Euteleostomi
1821	TRINITY_DN64305_c0_g64305_i1	ubiquitin-conjugating enzyme E2 H-like	XIX	Euteleostomi
1822	TRINITY_DN17108_c0_g17108_i1, TRINITY_DN17109_c0_g17109_i1	ubiquitin-conjugating enzyme E2 N-like	IV	Percomorphaceae
1823	TRINITY_DN64227_c0_g64227_i1, TRINITY_DN64228_c0_g64228_i1	ubiquitin-conjugating enzyme E2 N-like	XIX	Percomorphaceae
1824	TRINITY_DN71574_c0_g71574_i2, TRINITY_DN71574_c0_g71574_i1, TRINITY_DN71575_c0_g71575_i1	UDP-glucuronosyltransferase 1-1 isoform X1	XVI	Neopterygii
1825	TRINITY_DN9654_c0_g9654_i1, TRINITY_DN9655_c0_g9655_i2	UDP-glucuronosyltransferase 1-1-like	III	Neopterygii
1826	TRINITY_DN8304_c0_g8304_i1, TRINITY_DN8305_c0_g8305_i1, TRINITY_DN8306_c0_g8306_i1, TRINITY_DN8306_c0_g8306_i2	UDP-glucuronosyltransferase 2C1-like	II	Percomorphaceae
1827	TRINITY_DN56712_c0_g56712_i1	UDP-glucuronosyltransferase 2C1-like isoform X2	XIII	Gasterosteus aculeatus
1828	TRINITY_DN54910_c0_g54910_i1, TRINITY_DN54911_c0_g54911_i1	unconventional myosin-Ih-like	XIII	Osteoglossocephalai
1829	TRINITY_DN59067_c0_g59067_i1	unconventional myosin-Ih-like	XIV	Osteoglossocephalai
1830	TRINITY_DN67236_c0_g67236_i1, TRINITY_DN67238_c0_g67238_i1, TRINITY_DN67235_c0_g67235_i1, TRINITY_DN67237_c0_g67237_i1	unconventional myosin-VI-like	XV	Percomorphaceae
1831	TRINITY_DN77807_c0_g77807_i1, TRINITY_DN77808_c0_g77808_i1, TRINITY_DN77804_c0_g77804_i1, TRINITY_DN77805_c0_g77805_i1, TRINITY_DN77813_c0_g77813_i1	unconventional myosin-VI-like	XVIII	Percomorphaceae
1832	TRINITY_DN23653_c0_g23653_i1, TRINITY_DN23653_c0_g23653_i2, TRINITY_DN23653_c0_g23653_i4, TRINITY_DN23654_c0_g23654_i1, TRINITY_DN23655_c0_g23655_i1	UTP--glucose-1-phosphate uridylyltransferase-like isoform X1	IX	Osteoglossocephalai
1833	TRINITY_DN91639_c0_g91639_i3	UTP--glucose-1-phosphate uridylyltransferase-like isoform X1	scf.277	Opisthokonta
1834	TRINITY_DN26723_c0_g26723_i1	Vacuolar ATP synthase 16 kDa proteolipid subunit	V	Euteleosteomorpha
1835	TRINITY_DN47545_c0_g47545_i1	Vacuolar ATP synthase 16 kDa proteolipid subunit	XI	Euteleosteomorpha
1836	TRINITY_DN9911_c0_g9911_i1, TRINITY_DN9912_c0_g9912_i1	vacuolar sorting-associated 4B isoform X2	III	Neopterygii
1837	TRINITY_DN89467_c0_g89467_i1, TRINITY_DN89468_c0_g89468_i1	vacuolar sorting-associated 4B-like	scf.211	Neopterygii
1838	TRINITY_DN13058_c0_g13058_i1	vasoactive intestinal polypeptide receptor 2-like	III	Clupeocephala
1839	TRINITY_DN93671_c0_g93671_i1, TRINITY_DN93674_c0_g93674_i1	vasoactive intestinal polypeptide receptor 2-like	scf.600	Clupeocephala
1840	TRINITY_DN12056_c0_g12056_i1	vertebrate ancient opsin-like	III	Gasterosteus aculeatus
1841	TRINITY_DN27833_c0_g27833_i1, TRINITY_DN27834_c0_g27834_i1	vertebrate ancient opsin-like	VI	Chordata
1842	TRINITY_DN70122_c0_g70122_i1	vertebrate ancient opsin-like isoform X2	XVI	Bilateria
1843	TRINITY_DN62428_c0_g62428_i1, TRINITY_DN62429_c0_g62429_i1	very long-chain acyl- synthetase-like	XIX	Neopterygii
1844	TRINITY_DN6348_c0_g6348_i1, TRINITY_DN6349_c0_g6349_i1, TRINITY_DN6350_c0_g6350_i1, TRINITY_DN6351_c0_g6351_i1	very long-chain acyl- synthetase-like	II	Neopterygii
1845	TRINITY_DN22514_c0_g22514_i1	very-long-chain enoyl- reductase isoform X2	IX	Euteleostomi
1846	TRINITY_DN46406_c0_g46406_i1, TRINITY_DN46408_c0_g46408_i1	very-long-chain enoyl- reductase-like	XI	Euteleostomi
1847	TRINITY_DN83491_c0_g83491_i1, TRINITY_DN83492_c0_g83492_i1, TRINITY_DN83495_c0_g83495_i1, TRINITY_DN83496_c0_g83496_i1, TRINITY_DN83498_c0_g83498_i1, TRINITY_DN83499_c0_g83499_i1, TRINITY_DN83501_c0_g83501_i1	very-long-chain enoyl- reductase-like	XXI	Opisthokonta
1848	TRINITY_DN5348_c0_g5348_i1	vesicle transport SFT2B-like	I	Vertebrata
1849	TRINITY_DN40498_c0_g40498_i1, TRINITY_DN40500_c0_g40500_i1, TRINITY_DN40501_c0_g40501_i1	vesicle transport SFT2B-like	VIII	Vertebrata
1850	TRINITY_DN25201_c0_g25201_i1	Vesicle-fusing ATPase	V	Osteoglossocephalai
1851	TRINITY_DN45114_c0_g45114_i1, TRINITY_DN45116_c0_g45116_i1, TRINITY_DN45112_c0_g45112_i1, TRINITY_DN45114_c0_g45114_i2, TRINITY_DN45115_c0_g45115_i1	vesicle-fusing ATPase-like isoform X1	XI	Osteoglossocephalai
1852	TRINITY_DN47458_c0_g47458_i1, TRINITY_DN47459_c0_g47459_i1, TRINITY_DN47460_c0_g47460_i1	vesicular glutamate transporter 1-like	XI	Osteoglossocephalai
1853	TRINITY_DN26856_c0_g26856_i1	vesicular glutamate transporter 1-like	V	Osteoglossocephalai
1854	TRINITY_DN62328_c0_g62328_i1	vesicular glutamate transporter -like	XIX	Euteleosteomorpha
1855	TRINITY_DN6955_c0_g6955_i1, TRINITY_DN6956_c0_g6956_i1	vesicular glutamate transporter -like	II	Euteleosteomorpha
1856	TRINITY_DN50375_c0_g50375_i1	vesicular inhibitory amino acid transporter-like	XII	Clupeocephala
1857	TRINITY_DN73507_c0_g73507_i1, TRINITY_DN73508_c0_g73508_i1	vesicular inhibitory amino acid transporter-like	XVII	Clupeocephala
1858	TRINITY_DN29042_c0_g29042_i1	vinculin isoform X2	VI	Euteleostomi
1859	TRINITY_DN24314_c0_g24314_i1, TRINITY_DN24315_c0_g24315_i1	vinculin-like isoform X2	V	Bilateria
1860	TRINITY_DN29573_c0_g29573_i1, TRINITY_DN29576_c0_g29576_i2	voltage-dependent anion-selective channel 2	VI	Opisthokonta
1861	TRINITY_DN24357_c0_g24357_i1, TRINITY_DN24360_c0_g24360_i1	voltage-dependent anion-selective channel 2-like	V	Opisthokonta
1862	TRINITY_DN88610_c0_g88610_i1	voltage-dependent anion-selective channel 2-like isoform X1	scf.168	Opisthokonta
1863	TRINITY_DN53332_c0_g53332_i1, TRINITY_DN53333_c0_g53333_i1, TRINITY_DN53334_c0_g53334_i1, TRINITY_DN53335_c0_g53335_i1	voltage-dependent anion-selective channel 2-like isoform X2	XIII	Clupeocephala
1864	TRINITY_DN81727_c0_g81727_i1	voltage-dependent calcium channel gamma-7 subunit-like	XX	Bilateria
1865	TRINITY_DN87964_c0_g87964_i1	voltage-dependent calcium channel gamma-7 subunit-like isoform X2	scf.149	Bilateria
1866	TRINITY_DN81725_c0_g81725_i1	voltage-dependent calcium channel gamma-8 subunit-like	XX	Clupeocephala
1867	TRINITY_DN87958_c0_g87958_i1	voltage-dependent calcium channel gamma-8 subunit-like isoform X1	scf.149	Bilateria
1868	TRINITY_DN1300_c0_g1300_i1	voltage-gated potassium channel subunit beta-1 isoform X1	I	Euteleostomi
1869	TRINITY_DN10957_c0_g10957_i1, TRINITY_DN10958_c0_g10958_i1	voltage-gated potassium channel subunit beta-1-like isoform X2	III	Euteleostomi
1870	TRINITY_DN45845_c0_g45845_i1, TRINITY_DN45849_c0_g45849_i1, TRINITY_DN45850_c0_g45850_i2, TRINITY_DN45846_c0_g45846_i1	V-type proton ATPase 116 kDa subunit a isoform 1 isoform X1	XI	Opisthokonta
1871	TRINITY_DN54755_c0_g54755_i1, TRINITY_DN54757_c0_g54757_i1, TRINITY_DN54758_c0_g54758_i1	V-type proton ATPase 116 kDa subunit a isoform 2	XIII	Opisthokonta
1872	TRINITY_DN59209_c0_g59209_i2, TRINITY_DN59210_c0_g59210_i1	V-type proton ATPase 116 kDa subunit a isoform 2-like	XIV	Opisthokonta
1873	TRINITY_DN15715_c0_g15715_i2, TRINITY_DN15718_c0_g15718_i1	V-type proton ATPase 116 kDa subunit a isoform 3-like	IV	Opisthokonta
1874	TRINITY_DN35700_c0_g35700_i1, TRINITY_DN35702_c0_g35702_i1, TRINITY_DN35703_c0_g35703_i1	V-type proton ATPase catalytic subunit A	VII	Euteleosteomorpha
1875	TRINITY_DN84449_c0_g84449_i1, TRINITY_DN84450_c0_g84450_i1	V-type proton ATPase catalytic subunit A	XXI	Euteleosteomorpha
1876	TRINITY_DN42548_c0_g42548_i2, TRINITY_DN42549_c0_g42549_i1	V-type proton ATPase subunit C 1-A-like	X	Euteleostomi
1877	TRINITY_DN79659_c0_g79659_i1, TRINITY_DN79661_c0_g79661_i1	V-type proton ATPase subunit C 1-A-like	XX	Euteleostomi
1878	TRINITY_DN44443_c0_g44443_i1	WD repeat domain phosphoinositide-interacting 1 isoform X1	XI	Clupeocephala
1879	TRINITY_DN27215_c0_g27215_i1	WD repeat domain phosphoinositide-interacting 1-like	V	Clupeocephala
1880	TRINITY_DN74931_c0_g74931_i1, TRINITY_DN74933_c0_g74933_i1	Wnt-7a-like	XVII	Osteoglossocephalai
1881	TRINITY_DN95520_c0_g95520_i1, TRINITY_DN95521_c0_g95521_i1	Wnt-7a-like	scf.99	Osteoglossocephalai
1882	TRINITY_DN95519_c0_g95519_i1	Wnt-7b isoform X2	scf.99	Osteoglossocephalai
1883	TRINITY_DN61693_c0_g61693_i1, TRINITY_DN61694_c0_g61694_i1	Wnt-7b-like isoform X1	XIX	Euteleostomi
1884	TRINITY_DN66945_c0_g66945_i2, TRINITY_DN66945_c0_g66945_i1	Z-dependent protease inhibitor	XV	Osteoglossocephalai
1885	TRINITY_DN78926_c0_g78926_i1, TRINITY_DN78927_c0_g78927_i1	Z-dependent protease inhibitor-like	XVIII	Osteoglossocephalai
1886	TRINITY_DN32352_c0_g32352_i1	zeta-sarcoglycan-like isoform X1	VII	Osteoglossocephalai
1887	TRINITY_DN22225_c0_g22225_i1	zeta-sarcoglycan-like isoform X2	IX	Osteoglossocephalai
1888	TRINITY_DN50575_c0_g50575_i1	zinc finger 362-like isoform X1	XII	Osteoglossocephalai
1889	TRINITY_DN73769_c0_g73769_i1, TRINITY_DN73770_c0_g73770_i1	zinc finger 362-like isoform X1	XVII	Osteoglossocephalai
1890	TRINITY_DN81408_c0_g81408_i1, TRINITY_DN81409_c0_g81409_i1, TRINITY_DN81410_c0_g81410_i1, TRINITY_DN81413_c0_g81413_i1	zinc finger 384-like isoform X1	XX	Osteoglossocephalai
1891	TRINITY_DN40988_c0_g40988_i1, TRINITY_DN40989_c0_g40989_i1	zinc finger 384-like isoform X1	X	Osteoglossocephalai
1892	TRINITY_DN42486_c0_g42486_i1	zinc finger 385D-like	X	Clupeocephala
1893	TRINITY_DN82528_c0_g82528_i1	zinc finger 385D-like	XX	Clupeocephala
1894	TRINITY_DN26899_c0_g26899_i1, TRINITY_DN26900_c0_g26900_i1, TRINITY_DN26903_c0_g26903_i1	zinc finger 646-like isoform X1	V	Osteoglossocephalai
1895	TRINITY_DN48459_c0_g48459_i1	zinc finger 646-like isoform X2	XI	Acanthomorphata
1896	TRINITY_DN29536_c0_g29536_i1	zinc finger CCHC domain-containing 24-like	VI	Euteleosteomorpha
1897	TRINITY_DN24389_c0_g24389_i1, TRINITY_DN24390_c0_g24390_i1	zinc finger CCHC domain-containing 24-like	V	Euteleosteomorpha
1898	TRINITY_DN73549_c0_g73549_i1	zinc finger E-box-binding homeobox 2-like	XVII	Osteoglossocephalai
1899	TRINITY_DN94159_c0_g94159_i1	zinc finger E-box-binding homeobox 2-like	scf.69	Vertebrata
1900	TRINITY_DN86943_c0_g86943_i1	zinc finger OZF-like	scf.1289	Gasterosteus aculeatus
1901	TRINITY_DN44571_c0_g44571_i1, TRINITY_DN44609_c0_g44609_i1	zinc finger OZF-like	XI	Gasterosteus aculeatus
1902	TRINITY_DN29786_c0_g29786_i1	zinc finger Pegasus-like	VI	Euteleostomi
1903	TRINITY_DN24509_c0_g24509_i1, TRINITY_DN24510_c0_g24510_i1, TRINITY_DN24511_c0_g24511_i2	zinc finger Pegasus-like isoform X1	V	Euteleostomi
1904	TRINITY_DN56291_c0_g56291_i1	zinc finger RFP-like	XIII	Euteleostomi
1905	TRINITY_DN63082_c0_g63082_i1, TRINITY_DN63164_c0_g63164_i1	zinc finger RFP-like	XIX	Euteleostomi
1906	TRINITY_DN70347_c0_g70347_i1	zinc finger RFP-like	XVI	Neopterygii
1907	TRINITY_DN57631_c0_g57631_i1	zinc finger SWIM domain-containing 6	XIV	Euteleosteomorpha
1908	TRINITY_DN54184_c0_g54184_i1, TRINITY_DN54185_c0_g54185_i1, TRINITY_DN54187_c0_g54187_i1	zinc finger SWIM domain-containing 6-like isoform X1	XIII	Euteleosteomorpha
1909	TRINITY_DN15199_c0_g15199_i1	zinc finger ubi-d4 isoform X2	IV	Euteleostomi
1910	TRINITY_DN34553_c0_g34553_i1	zinc finger ubi-d4-like	VII	Euteleostomi
1911	TRINITY_DN93745_c0_g93745_i1	zinc-binding A33-like	scf.618	Euteleostomi
1912	TRINITY_DN15080_c0_g15080_i1, TRINITY_DN15447_c0_g15447_i1, TRINITY_DN16274_c0_g16274_i1, TRINITY_DN16275_c0_g16275_i1, TRINITY_DN16276_c0_g16276_i1	zinc-binding A33-like	IV	Euteleostomi
1913	TRINITY_DN24939_c0_g24939_i1	zinc-binding A33-like	V	Euteleostomi
1914	TRINITY_DN57198_c0_g57198_i1	zinc-binding A33-like	XIII	Euteleostomi
1915	TRINITY_DN63077_c0_g63077_i1, TRINITY_DN63192_c0_g63192_i1	zinc-binding A33-like	XIX	Euteleostomi
1916	TRINITY_DN91792_c0_g91792_i1, TRINITY_DN91796_c0_g91796_i1	zinc-binding A33-like	scf.320	Euteleostomi
1917	TRINITY_DN46337_c0_g46337_i1, TRINITY_DN46339_c0_g46339_i1, TRINITY_DN46425_c0_g46425_i1	zinc-binding A33-like	XI	Osteoglossocephalai
1918	TRINITY_DN86653_c0_g86653_i1, TRINITY_DN86654_c0_g86654_i1	zinc-binding A33-like	scf.122	Osteoglossocephalai
1919	TRINITY_DN33185_c0_g33185_i1	zona pellucida-like domain-containing 1	VII	Osteoglossocephalai
1920	TRINITY_DN2416_c0_g2416_i1, TRINITY_DN2417_c0_g2417_i1, TRINITY_DN1985_c0_g1985_i1	zona pellucida-like domain-containing 1	I	Osteoglossocephalai
1921	TRINITY_DN43880_c0_g43880_i1	histone deacetylase 1	X	Euteleosteomorpha
1922	TRINITY_DN66645_c0_g66645_i1	histone deacetylase 1	XV	Euteleosteomorpha
1923	TRINITY_DN69030_c0_g69030_i1	homeobox protein engrailed-1	XVI	Neopterygii
1924	TRINITY_DN4726_c0_g4726_i1	homeobox protein engrailed-1	I	Neopterygii
1925	TRINITY_DN25898_c0_g25898_i1	sox9 transcription factor	V	Osteoglossocephalai
1926	TRINITY_DN46669_c0_g46669_i1	sox9 transcription factor	XI	Osteoglossocephalai
1927	TRINITY_DN1580_c0_g1580_i1	tyrosinase	I	Osteoglossocephalai
1928	TRINITY_DN35293_c0_g35293_i1	tyrosinase	VII	Osteoglossocephalai
1929	TRINITY_DN1597_c0_g1597_i1	ras-related protein rab-38	I	Clupeocephala
1930	TRINITY_DN35288_c0_g35288_i1	ras-related protein rab-38	VII	Clupeocephala
1931	TRINITY_DN90718_c0_g90718_i1	receptor tyrosine-protein kinase erbb-3	scf. 27	Vertebrata
1932	TRINITY_DN51258_c0_g51258_i1	receptor tyrosine-protein kinase erbb-3	XII	Vertebrata
1933	TRINITY_DN83304_c0_g83304_i1	integrin beta-1	XXI	Vertebrata
1934	TRINITY_DN88670_c0_g88670_i1	integrin beta-1	scf. 169	Vertebrata
1935	TRINITY_DN54082_c0_g54082_i1	growth hormone receptor	XIII	Osteoglossocephalai
1936	TRINITY_DN59902_c0_g59902_i1	growth hormone receptor	XIV	Osteoglossocephalai
1937	TRINITY_DN15800_c0_g15800_i1	macrophage colony stimulating factor receptor	IV	Neopterygii
1938	TRINITY_DN36792_c0_g36792_i1	macrophage colony stimulating factor receptor	VII	Neopterygii
1939	TRINITY_DN43119_c0_g43119_i1	homeobox protein hox-a2a	X	Euteleostomi
1940	TRINITY_DN80894_c0_g80894_i1	homeobox protein hox-a2b	XX	Euteleostomi
1941	TRINITY_DN43146_c0_g43146_i1	homeobox protein hox-a10a	X	Osteoglossocephalai
1942	TRINITY_DN80887_c0_g80887_i1	homeobox protein hox-a10b	XX	Osteoglossocephalai
1943	TRINITY_DN43147_c0_g43147_i1	homeobox protein hox-a11a	X	Euteleostomi
1944	TRINITY_DN80885_c0_g80885_i1	homeobox protein hox-a11b	XX	Euteleostomi
1945	TRINITY_DN43152_c0_g43152_i1	homeobox protein hox-a13a	X	Osteoglossocephalai
1946	TRINITY_DN80883_c0_g80883_i1	homeobox protein hox-a13b	XX	Osteoglossocephalai
1947	TRINITY_DN44777_c0_g44777_i1	homeobox protein hox-b5a	XI	Euteleostomi
1948	TRINITY_DN25270_c0_g25270_i1	homeobox protein hox-b5b	V	Euteleostomi

## Sheet: DataSetT5-not Ensembl
a/a	Transcript Id	Full name	Chromosome number
1	TRINITY_DN58035_c0_g58035_i1	1-acyl-sn-glycerol-3-phosphate acyltransferase alpha-like	XIV
2	TRINITY_DN28804_c0_g28804_i1	1-acyl-sn-glycerol-3-phosphate acyltransferase delta	VI
3	TRINITY_DN30142_c0_g30142_i1	homeobox SIX3	VI
4	TRINITY_DN31679_c0_g31679_i1	homeobox SIX3	VII
5	TRINITY_DN42241_c0_g42241_i1	26S proteasome non-ATPase regulatory subunit 4-like	X
6	TRINITY_DN82142_c0_g82142_i2	26S proteasome non-ATPase regulatory subunit 4-like	XX
7	TRINITY_DN74504_c0_g74504_i1	bone morphogenetic protein 7	XVII
8	TRINITY_DN93905_c0_g93905_i1	bone morphogenetic protein 7	scf. 68
9	TRINITY_DN10293_c0_g10293_i1	calsequestrin 1	III
10	TRINITY_DN94196_c0_g94196_i1	calsequestrin 1	scf. 713
11	TRINITY_DN11517_c0_g11517_i1	diencephalon mesencephalon homeobox protein 1	III
12	TRINITY_DN39666_c0_g39666_i1	diencephalon mesencephalon homeobox protein 1	VIII
13	TRINITY_DN41701_c0_g41701_i1	exostosin-1	X
14	TRINITY_DN80139_c0_g80139_i1	exostosin-1	XX
15	TRINITY_DN62809_c0_g62809_i1	glucose-6-phosphate isomerase	XIX
16	TRINITY_DN6302_c0_g6302_i1	glucose-6-phosphate isomerase	II
17	TRINITY_DN43284_c0_g43284_i1	hairy enhancer-of-split related with yrpw motif protein 1	X
18	TRINITY_DN81038_c0_g81038_i1	hairy enhancer-of-split related with yrpw motif protein 1	XX
19	TRINITY_DN78442_c0_g78442_i1	hatching enzyme	XVIII
20	TRINITY_DN92989_c0_g92989_i1	hatching enzyme	scf. 48
21	TRINITY_DN94184_c0_g94184_i1	hatching enzyme	scf. 692
22	TRINITY_DN2464_c0_g2464_i1	junctional adhesion molecule c	I
23	TRINITY_DN33496_c0_g33496_i1	junctional adhesion molecule c	VII
24	TRINITY_DN14224_c0_g14224_i1	nanos homolog 1	IV
25	TRINITY_DN65846_c0_g65846_i1	nanos homolog 1	XV
26	TRINITY_DN29481_c0_g29481_i2	paired box protein pax-2	VI
27	TRINITY_DN24467_c0_g24467_i1	paired box protein pax-2	V
28	TRINITY_DN17395_c0_g17395_i1	peroxisome proliferator-activated receptor alpha	IV
29	TRINITY_DN61696_c0_g61696_i1	peroxisome proliferator-activated receptor alpha	XIX
30	TRINITY_DN62150_c0_g62150_i1	transducin like enhancer of split 3 (protein groucho 3)	XIX
31	TRINITY_DN8624_c0_g8624_i1	transducin like enhancer of split 3 (protein groucho 3)	II
32	TRINITY_DN74809_c0_g74809_i1	protein wnt-4	XVII
33	TRINITY_DN81495_c0_g81495_i1	protein wnt-4	XX
34	TRINITY_DN55011_c0_g55011_i1	t-box transcription factor tbx5	XIII
35	TRINITY_DN58864_c0_g58864_i1	t-box transcription factor tbx5	XIV
36	TRINITY_DN61530_c0_g61530_i1	wilms tumor protein homolog a	XIX
37	TRINITY_DN7656_c0_g7656_i1	wilms tumor protein homolog a	II
38	TRINITY_DN43142_c0_g43142_i1	homeobox protein hox-a9a	X
39	TRINITY_DN80888_c0_g80888_i1	homeobox protein hox-a9b	XX
40	TRINITY_DN70720_c0_g70720_i1	homeobox protein hox-d4a	XVI
41	TRINITY_DN30574_c0_g30574_i1	homeobox protein hox-d4b	VI
42	TRINITY_DN70724_c0_g70724_i1	homeobox protein hox-d9a	XVI
43	TRINITY_DN30569_c0_g30569_i1	homeobox protein hox-d9b	VI
44	TRINITY_DN5509_c0_g5509_i1	signal transducer and activator of transcription 1	I
45	TRINITY_DN69862_c0_g69862_i1	signal transducer and activator of transcription 1	XVI
46	TRINITY_DN12131_c0_g12131_i1	forkhead box c1	III
47	TRINITY_DN37459_c0_g37459_i1	forkhead box c1	VIII
48	TRINITY_DN37350_c0_g37350_i1	vigilin isoform X2	VIII
49	TRINITY_DN32148_c0_g32148_i1	vigilin-like isoform X2	VII
50	TRINITY_DN43936_c0_g43936_i1	visinin 1-like	X
51	TRINITY_DN68204_c0_g68204_i1	visinin 1-like	XV
52	TRINITY_DN26514_c0_g26514_i1	Vitamin K epoxide reductase complex subunit 1 1	V
53	TRINITY_DN33826_c0_g33826_i1	vitamin K epoxide reductase complex subunit 1 1-like	VII
54	TRINITY_DN42789_c0_g42789_i1	WNT1-inducible-signaling pathway 1	X
55	TRINITY_DN76096_c0_g76096_i1	WNT1-inducible-signaling pathway 3	XVIII
56	TRINITY_DN66161_c0_g66161_i1	zinc finger FYVE domain-containing 1-like	XV
57	TRINITY_DN731_c0_g731_i1	zinc finger FYVE domain-containing 1-like isoform X1	I
58	TRINITY_DN29310_c0_g29310_i1	zinc finger matrin-type 4-like isoform X1	VI
59	TRINITY_DN53730_c0_g53730_i1	zinc finger matrin-type 4-like isoform X1	XIII
60	TRINITY_DN55528_c0_g55528_i1	bone morphogenetic protein 1	XIII
61	TRINITY_DN59178_c0_g59178_i1	bone morphogenetic protein 1	XIV
62	TRINITY_DN52738_c0_g52738_i1	ski oncogene	XII
63	TRINITY_DN91094_c0_g91094_i1	ski oncogene-like	scf. 27
64	TRINITY_DN51512_c0_g51512_i1	ubiquitin-like modifier-activating enzyme 1	XII
65	TRINITY_DN74720_c0_g74720_i1	ubiquitin-like modifier-activating enzyme 1	XVII
66	TRINITY_DN11857_c0_g11857_i1	UDP-N-acetylglucosamine UDP-glucose GDP-mannose transporter-like	III
67	TRINITY_DN54032_c0_g54032_i1	UDP-N-acetylglucosamine UDP-glucose GDP-mannose transporter-like	XIII
68	TRINITY_DN79240_c0_g79240_i1	unconventional myosin-Ie-like	XX
69	TRINITY_DN7305_c0_g7305_i1	myosin IE (myo1e)	II
70	TRINITY_DN50960_c0_g50960_i1	UPF0577 KIAA1324-like	XII
71	TRINITY_DN64617_c0_g64617_i1	UPF0577 KIAA1324-like	XIX
72	TRINITY_DN4744_c0_g4744_i1	vasoactive intestinal polypeptide receptor-like	I
73	TRINITY_DN9731_c0_g9731_i1	vasoactive intestinal polypeptide receptor-like	III
74	TRINITY_DN56385_c0_g56385_i1	very low-density lipo receptor-like	XIII
75	TRINITY_DN59872_c0_g59872_i1	very low-density lipo receptor-like	XIV
76	TRINITY_DN56499_c0_g56499_i1	vesicle-associated membrane 5-like	XIII
77	TRINITY_DN91968_c0_g91968_i1	vesicle-associated membrane 5-like	scf. 350
78	TRINITY_DN58446_c0_g58446_i2	protein phosphatase with EF-hand domain 2 (ppef2)	XIV
79	TRINITY_DN6417_c0_g6417_i1	protein phosphatase with EF-hand domain 1 (ppef1)	II
80	TRINITY_DN25475_c0_g25475_i1	shisa-9 isoform X2	V
81	TRINITY_DN45776_c0_g45776_i1	shisa-9-like	XI
82	TRINITY_DN53051_c0_g53051_i1	tubulin beta-1 chain-like	XIII
83	TRINITY_DN73498_c0_g73498_i1	tubulin beta-1 chain-like isoform X1	XVII
84	TRINITY_DN32215_c0_g32215_i1	activated CDC42 kinase 1-like	VII
85	TRINITY_DN85313_c0_g85313_i1	activated CDC42 kinase 1-like	XXI
86	TRINITY_DN57106_c0_g57106_i1	A disintegrin and metallo ase with thrombospondin motifs 3	XIII
87	TRINITY_DN94715_c0_g94715_i1	A disintegrin and metallo ase with thrombospondin motifs 3-like	scf. 822
88	TRINITY_DN11003_c0_g11003_i1	acetylcholine receptor subunit gamma	III
89	TRINITY_DN34492_c0_g34492_i1	acetylcholine receptor subunit gamma-like	VII
90	TRINITY_DN51610_c0_g51610_i1	acetyl-coenzyme A cytoplasmic isoform X2	XII
91	TRINITY_DN12284_c0_g12284_i1	acetyl-coenzyme A cytoplasmic-like	III
92	TRINITY_DN94441_c0_g94441_i1	activin receptor type-2A-like isoform X2	scf. 74
93	TRINITY_DN94169_c0_g94169_i1	activin receptor type-2A-like isoform X4	scf. 69
94	TRINITY_DN4741_c0_g4741_i1	acyl- -binding -like	I
95	TRINITY_DN69034_c0_g69034_i1	acyl- -binding -like	XVI
96	TRINITY_DN14659_c0_g14659_i1	ADP ATP translocase 2	IV
97	TRINITY_DN35735_c0_g35735_i1	ADP ATP translocase 2	VII
98	TRINITY_DN12090_c0_g12090_i1	annexin A13-like	III
99	TRINITY_DN85262_c0_g85262_i1	annexin A13-like	XXI
100	TRINITY_DN6130_c0_g6130_i1	aminopeptidase N-like	II
101	TRINITY_DN60961_c0_g60961_i1	aminopeptidase N-like	XIX
102	TRINITY_DN29014_c0_g29014_i1	angiopoietin-2-like isoform X1	VI
103	TRINITY_DN43240_c0_g43240_i2	angiopoietin-2-like isoform X1	X
104	TRINITY_DN17886_c0_g17886_i1	ankyrin repeat and sterile alpha motif domain-containing 1B-like	IV
105	TRINITY_DN93716_c0_g93716_i1	ankyrin repeat and sterile alpha motif domain-containing 1B-like	scf. 61
106	TRINITY_DN9506_c0_g9506_i1	annexin A2-like	II
107	TRINITY_DN41580_c0_g41580_i1	annexin A2-like	X
108	TRINITY_DN30707_c0_g30707_i1	barrier-to-autointegration factor -like isoform X1	VI
109	TRINITY_DN33990_c0_g33990_i1	barrier-to-autointegration factor-like isoform X1	VII
110	TRINITY_DN79510_c0_g79510_i1	anoctamin-10 isoform X2	XX
111	TRINITY_DN61523_c0_g61523_i1	anoctamin-10-like isoform X1	XIX
112	TRINITY_DN54701_c0_g54701_i1	AP-1 complex subunit beta-1-like	XIII
113	TRINITY_DN36019_c0_g36019_i1	AP-1 complex subunit beta-1-like isoform X1	VII
114	TRINITY_DN54956_c0_g54956_i1	apoptosis-inducing factor 3	XIII
115	TRINITY_DN1763_c0_g1763_i1	apoptosis-inducing factor 3-like isoform X1	I
116	TRINITY_DN92527_c0_g92527_i1	arachidonate 5-lipoxygenase-like	scf. 47
117	TRINITY_DN29353_c0_g29353_i1	arachidonate 5-lipoxygenase-like isoform X1	VI
118	TRINITY_DN67414_c0_g67414_i1	arf-GAP with SH3 ANK repeat and PH domain-containing 2-like	XV
119	TRINITY_DN90142_c0_g90142_i1	arf-GAP with SH3 ANK repeat and PH domain-containing 2-like	scf. 269
120	TRINITY_DN68812_c0_g68812_i1	B-cell lymphoma leukemia 11B	XV
121	TRINITY_DN75857_c0_g75857_i1	B-cell lymphoma leukemia 11B-like isoform X1	XVIII
122	TRINITY_DN4921_c0_g4921_i1	ATP-binding cassette sub-family B member mitochondrial	I
123	TRINITY_DN13676_c0_g13676_i1	ATP-binding cassette sub-family B member mitochondrial-like	III
124	TRINITY_DN22521_c0_g22521_i1	cAMP-dependent kinase catalytic subunit alpha-like	IX
125	TRINITY_DN46415_c0_g46415_i1	cAMP-dependent kinase catalytic subunit alpha-like isoform X1	XI
126	TRINITY_DN70932_c0_g70932_i1	bile salt export pump	XVI
127	TRINITY_DN3942_c0_g3942_i1	bile salt export pump-like isoform X1	I
128	TRINITY_DN73373_c0_g73373_i1	biogenesis of lysosome-related organelles complex 1 subunit 1	XVII
129	TRINITY_DN83700_c0_g83700_i1	biogenesis of lysosome-related organelles complex 1 subunit 5	XXI
130	TRINITY_DN5855_c0_g5855_i1	cadherin-8-like isoform X1	II
131	TRINITY_DN85143_c0_g85143_i1	cadherin-8-like isoform X1	XXI
132	TRINITY_DN30625_c0_g30625_i4	calcineurin subunit B type 1	VI
133	TRINITY_DN23724_c0_g23724_i1	calcineurin subunit B type 1-like	IX
134	TRINITY_DN54203_c0_g54203_i1	cAMP-specific 3 ,5 -cyclic phosphodiesterase 4D isoform X3	XIII
135	TRINITY_DN11415_c0_g11415_i1	cAMP-specific 3 ,5 -cyclic phosphodiesterase 4D-like isoform X5	III
136	TRINITY_DN57146_c0_g57146_i1	cathepsin L	XIII
137	TRINITY_DN67440_c0_g67440_i1	cathepsin L-like	XV
138	TRINITY_DN23925_c0_g23925_i1	cell division control 6 homolog	IX
139	TRINITY_DN91758_c0_g91758_i1	cell division control 6 homolog	scf. 306
140	TRINITY_DN34950_c0_g34950_i1	claudin ZF-A89	VII
141	TRINITY_DN3282_c0_g3282_i1	claudin ZF-A89-like	I
142	TRINITY_DN87475_c0_g87475_i1	claudin-15	scf. 135
143	TRINITY_DN34644_c0_g34644_i1	claudin-15-like isoform X2	VII
144	TRINITY_DN61258_c0_g61258_i1	CMP-N-acetylneuraminate-beta-galactosamide-alpha-2,3-sialyltransferase 2-like	XIX
145	TRINITY_DN72869_c0_g72869_i1	CMP-N-acetylneuraminate-beta-galactosamide-alpha-2,3-sialyltransferase 2-like isoform X1	XVII
146	TRINITY_DN41210_c0_g41210_i1	C-Myc-binding -like	X
147	TRINITY_DN82894_c0_g82894_i1	c-Myc-binding -like isoform X5	XX
148	TRINITY_DN74152_c0_g74152_i1	CUGBP Elav-like family member 4-like	XVII
149	TRINITY_DN8354_c0_g8354_i1	CUGBP Elav-like family member 4-like isoform X2	II
150	TRINITY_DN11363_c0_g11363_i1	coatomer subunit beta -like	III
151	TRINITY_DN7075_c0_g7075_i1	coatomer subunit beta-like	II
152	TRINITY_DN21852_c0_g21852_i1	cytoskeletal 13-like type I	IX
153	TRINITY_DN48440_c0_g48440_i1	cytoskeletal 13-like type I	XI
154	TRINITY_DN90076_c0_g90076_i1	complement C3-	scf. 251
155	TRINITY_DN95253_c0_g95253_i1	complement component C3	scf. 908
156	TRINITY_DN8138_c0_g8138_i1	cryptochrome-1-like isoform X1	II
157	TRINITY_DN64911_c0_g64911_i1	cryptochrome-1-like isoform X1	XIX
158	TRINITY_DN43157_c0_g43157_i1	3-hydroxyisobutyrate mitochondrial-like	X
159	TRINITY_DN80881_c0_g80881_i1	3-hydroxyisobutyrate mitochondrial-like	XX
160	TRINITY_DN20899_c0_g20899_i1	40S ribosomal S3a	IX
161	TRINITY_DN3538_c0_g3538_i1	40S ribosomal S3-like	I
162	TRINITY_DN71352_c0_g71352_i1	acetylserotonin O-methyltransferase	XVI
163	TRINITY_DN65679_c0_g65679_i1	acetylserotonin O-methyltransferase-like	XV
164	TRINITY_DN23697_c0_g23697_i1	actin-related 2-A-like isoform X1	IX
165	TRINITY_DN31676_c0_g31676_i1	actin-related 2-A-like isoform X2	VII
166	TRINITY_DN72640_c0_g72640_i1	ADP-ribosylation factor 4-like	XVII
167	TRINITY_DN95210_c0_g95210_i1	ADP-ribosylation factor 4-like	scf. 90
168	TRINITY_DN46048_c0_g46048_i2	ADP-ribosylation factor 5B-like	XI
169	TRINITY_DN84821_c0_g84821_i1	ADP-ribosylation factor 5B-like	XXI
170	TRINITY_DN5002_c0_g5002_i1	dystrophin isoform X1	I
171	TRINITY_DN76679_c0_g76679_i1	dystrophin isoform X1	XVIII
172	TRINITY_DN21679_c0_g21679_i1	dynein heavy chain axonemal-like	IX
173	TRINITY_DN80251_c0_g80251_i1	dynein heavy chain axonemal-like	XX
174	TRINITY_DN15953_c0_g15953_i1	early growth response 1-like	IV
175	TRINITY_DN36708_c0_g36708_i1	early growth response 1-like	VII
176	TRINITY_DN2452_c0_g2452_i1	endothelial cell-selective adhesion molecule-like	I
177	TRINITY_DN33323_c0_g33323_i1	endothelial cell-selective adhesion molecule-like	VII
178	TRINITY_DN8557_c0_g8557_i1	EGF-like repeat and discoidin I-like domain-containing 3 isoform X1	II
179	TRINITY_DN55238_c0_g55238_i1	EGF-like repeat and discoidin I-like domain-containing 3-like isoform X1	XIII
180	TRINITY_DN47480_c0_g47480_i1	elongation factor mitochondrial-like	XI
181	TRINITY_DN90651_c0_g90651_i1	elongation factor mitochondrial-like	scf. 27
182	TRINITY_DN79868_c0_g79868_i1	enhancer of yellow 2 transcription factor homolog B-like	XX
183	TRINITY_DN41460_c0_g41460_i1	enhancer of yellow 2 transcription factor homolog B-like isoform X1	X
184	TRINITY_DN44913_c0_g44913_i1	enoyl- delta isomerase mitochondrial-like	XI
185	TRINITY_DN88967_c0_g88967_i1	enoyl- delta isomerase mitochondrial-like	scf. 182
186	TRINITY_DN40879_c0_g40879_i1	enoyl- hydratase domain-containing mitochondrial-like	VIII
187	TRINITY_DN86547_c0_g86547_i1	enoyl- hydratase domain-containing mitochondrial-like	scf. 121
188	TRINITY_DN39824_c0_g39824_i1	ER degradation-enhancing alpha-mannosidase 3 isoform X2	VIII
189	TRINITY_DN59515_c0_g59515_i1	ER degradation-enhancing alpha-mannosidase 3-like isoform X1	XIV
190	TRINITY_DN10372_c0_g10372_i1	BMP/retinoic acid-inducible neural-specific protein 3-like	III
191	TRINITY_DN37686_c0_g37686_i1	BMP/retinoic acid-inducible neural-specific protein 3-like	VIII
192	TRINITY_DN67651_c0_g67651_i1	fatty acid-binding brain	XV
193	TRINITY_DN78037_c0_g78037_i1	fatty acid-binding brain	XVIII
194	TRINITY_DN14782_c0_g14782_i1	fibroblast growth factor 13-like isoform X1	IV
195	TRINITY_DN34749_c0_g34749_i1	fibroblast growth factor 13-like isoform X2	VII
196	TRINITY_DN3631_c0_g3631_i1	fatty aldehyde dehydrogenase-like	I
197	TRINITY_DN34845_c0_g34845_i1	fatty aldehyde dehydrogenase-like	VII
198	TRINITY_DN16545_c0_g16545_i1	G2 M phase-specific E3 ubiquitin- ligase-like	IV
199	TRINITY_DN90033_c0_g90033_i1	G2 M phase-specific E3 ubiquitin- ligase-like	scf. 247
200	TRINITY_DN16556_c0_g16556_i1	gamma-aminobutyric acid receptor subunit pi-like	IV
201	TRINITY_DN27854_c0_g27854_i1	gamma-aminobutyric acid receptor subunit pi-like	VI
202	TRINITY_DN29000_c0_g29000_i1	glutathione S-transferase	VI
203	TRINITY_DN43315_c0_g43315_i1	glutathione S-transferase	X
204	TRINITY_DN15700_c0_g15700_i1	glyoxylate reductase hydroxypyruvate reductase-like	IV
205	TRINITY_DN19808_c0_g19808_i1	glyoxylate reductase hydroxypyruvate reductase-like	IX
206	TRINITY_DN53056_c0_g53056_i1	Golgi-associated plant pathogenesis-related 1	XIII
207	TRINITY_DN81080_c0_g81080_i1	Golgi-associated plant pathogenesis-related 1	XX
208	TRINITY_DN42293_c0_g42293_i1	S100-A1-like isoform X1	X
209	TRINITY_DN82091_c0_g82091_i1	S100-A1-like isoform X1	XX
210	TRINITY_DN4888_c0_g4888_i1	ras-related Rap-2a-like	I
211	TRINITY_DN70636_c0_g70636_i1	ras-related Rap-2a-like	XVI
212	TRINITY_DN60696_c0_g60696_i1	Receptor expression-enhancing 5	XIV
213	TRINITY_DN67832_c0_g67832_i1	Receptor expression-enhancing 5	XV
214	TRINITY_DN50717_c0_g50717_i1	retinoid-binding 7	XII
215	TRINITY_DN75426_c0_g75426_i1	retinoid-binding 7-like	XVII
216	TRINITY_DN84148_c0_g84148_i1	retinol dehydrogenase 10	XXI
217	TRINITY_DN90891_c0_g90891_i1	retinol dehydrogenase 10-B-like	scf. 27
218	TRINITY_DN68466_c0_g68466_i1	retinol dehydrogenase 12-like	XV
219	TRINITY_DN79219_c0_g79219_i1	retinol dehydrogenase 12-like isoform X1	XX
220	TRINITY_DN57216_c0_g57216_i2	retinol dehydrogenase 14-like	XIII
221	TRINITY_DN76611_c0_g76611_i1	retinol dehydrogenase 14-like	XVIII
222	TRINITY_DN3948_c0_g3948_i1	retinol dehydrogenase 3-like	I
223	TRINITY_DN70928_c0_g70928_i1	retinol dehydrogenase 3-like	XVI
224	TRINITY_DN11367_c0_g11367_i3	retinol-binding 1-like	III
225	TRINITY_DN81508_c0_g81508_i1	retinol-binding 1-like	XX
226	TRINITY_DN85187_c0_g85187_i1	RNA-binding Raly -like isoform X1	XXI
227	TRINITY_DN72574_c0_g72574_i1	RNA-binding Raly-like isoform X1	XVII
228	TRINITY_DN32358_c0_g32358_i1	RNA-binding with multiple splicing	VII
229	TRINITY_DN9355_c0_g9355_i1	RNA-binding with multiple splicing-like isoform X3	II
230	TRINITY_DN20155_c0_g20155_i1	sarcoplasmic endoplasmic reticulum calcium ATPase 2-like isoform X1	IX
231	TRINITY_DN56447_c0_g56447_i1	sarcoplasmic endoplasmic reticulum calcium ATPase 2-like isoform X1	XIII
232	TRINITY_DN11234_c0_g11234_i1	semaphorin-4E-like	III
233	TRINITY_DN40782_c0_g40782_i1	semaphorin-4E-like isoform X1	VIII
234	TRINITY_DN11605_c0_g11605_i1	septin-2-like isoform X1	III
235	TRINITY_DN53740_c0_g53740_i1	septin-2-like isoform X1	XIII
236	TRINITY_DN84590_c0_g84590_i1	serine threonine- kinase OSR1-	XXI
237	TRINITY_DN9711_c0_g9711_i1	serine threonine- kinase OSR1-like	III
238	TRINITY_DN25888_c0_g25888_i1	solute carrier family facilitated glucose transporter member 11-like	V
239	TRINITY_DN54970_c0_g54970_i1	solute carrier family facilitated glucose transporter member 11-like isoform X1	XIII
240	TRINITY_DN11378_c0_g11378_i1	SPRY domain-containing SOCS box 4-like	III
241	TRINITY_DN591_c0_g591_i1	SPRY domain-containing SOCS box 4-like isoform X1	I
242	TRINITY_DN183_c0_g183_i1	stress-associated endoplasmic reticulum 1-like	I
243	TRINITY_DN86969_c0_g86969_i1	stress-associated endoplasmic reticulum 1-like	scf. 129
244	TRINITY_DN26049_c0_g26049_i1	synaptic vesicle membrane VAT-1 homolog	V
245	TRINITY_DN7186_c0_g7186_i1	synaptic vesicle membrane VAT-1 homolog-like	II
246	TRINITY_DN500_c0_g500_i1	tapasin-related -like	I
247	TRINITY_DN81514_c0_g81514_i1	tapasin-related -like	XX
248	TRINITY_DN18754_c0_g18754_i1	tetraspanin-33 isoform X1	IV
249	TRINITY_DN65012_c0_g65012_i1	tetraspanin-33-like	XIX
250	TRINITY_DN6832_c0_g6832_i1	trafficking particle complex subunit 2	II
251	TRINITY_DN70540_c0_g70540_i1	trafficking particle complex subunit 2	XVI
252	TRINITY_DN23383_c0_g23383_i1	transcription elongation factor 1 homolog	IX
253	TRINITY_DN45088_c0_g45088_i1	transcription elongation factor 1 homolog	XI
254	TRINITY_DN51209_c0_g51209_i1	transcription factor Sp5-like	XII
255	TRINITY_DN70866_c0_g70866_i1	transcription factor Sp5-like	XVI
256	TRINITY_DN22517_c0_g22517_i1	transitional endoplasmic reticulum ATPase-like	IX
257	TRINITY_DN55062_c0_g55062_i1	transitional endoplasmic reticulum ATPase-like	XIII
258	TRINITY_DN6680_c0_g6680_i1	transmembrane protein 255B	II
259	TRINITY_DN1444_c0_g1444_i1	transmembrane 255B-like isoform X1	I
260	TRINITY_DN68066_c0_g68066_i1	trifunctional enzyme subunit mitochondrial-like	XV
261	TRINITY_DN76360_c0_g76360_i1	trifunctional enzyme subunit mitochondrial-like isoform X1	XVIII
262	TRINITY_DN26250_c0_g26250_i1	tumor necrosis factor receptor superfamily member 16-like	V
263	TRINITY_DN81012_c0_g81012_i1	tumor necrosis factor receptor superfamily member 16-like	XX
264	TRINITY_DN19827_c0_g19827_i1	tyrosine- phosphatase non-receptor type 9-like	IX
265	TRINITY_DN62724_c0_g62724_i1	tyrosine- phosphatase non-receptor type 9-like isoform X1	XIX
266	TRINITY_DN3264_c0_g3264_i1	polypeptide N-acetylgalactosaminyltransferase 3-like	I
267	TRINITY_DN70958_c0_g70958_i1	polypeptide N-acetylgalactosaminyltransferase 3-like	XVI
268	TRINITY_DN83717_c0_g83717_i1	transmembrane 14C	XXI
269	TRINITY_DN12247_c0_g12247_i1	transmembrane 14C-like	III
270	TRINITY_DN25050_c0_g25050_i1	transmembrane 180-like isoform X1	V
271	TRINITY_DN46922_c0_g46922_i1	transmembrane 180-like isoform X1	XI
272	TRINITY_DN74478_c0_g74478_i1	netrin-4-like isoform X1	XVII
273	TRINITY_DN62002_c0_g62002_i1	netrin-4-like isoform X2	XIX
274	TRINITY_DN31070_c0_g31070_i1	palmitoyltransferase ZDHHC3-like	VII
275	TRINITY_DN41744_c0_g41744_i1	palmitoyltransferase ZDHHC3-like	X
276	TRINITY_DN12639_c0_g12639_i1	peptidyl-prolyl cis-trans isomerase FKBP1A-like	III
277	TRINITY_DN49679_c0_g49679_i1	peptidyl-prolyl cis-trans isomerase FKBP1A-like	XII
278	TRINITY_DN39874_c0_g39874_i1	peptidyl-prolyl cis-trans isomerase FKBP8-like	VIII
279	TRINITY_DN63784_c0_g63784_i1	peptidyl-prolyl cis-trans isomerase FKBP8-like	XIX
280	TRINITY_DN29531_c0_g29531_i2	peptidyl-prolyl cis-trans isomerase mitochondrial-like	VI
281	TRINITY_DN89242_c0_g89242_i2	peptidyl-prolyl cis-trans isomerase mitochondrial-like	scf. 197
282	TRINITY_DN54095_c0_g54095_i1	PI-PLC X domain-containing 3-like	XIII
283	TRINITY_DN83732_c0_g83732_i1	PI-PLC X domain-containing 3-like isoform X2	XXI
284	TRINITY_DN37595_c0_g37595_i1	pituitary adenylate cyclase-activating polypeptide type I receptor-like	VIII
285	TRINITY_DN12746_c0_g12746_i1	pituitary adenylate cyclase-activating polypeptide type I receptor-like	III
286	TRINITY_DN35952_c0_g35952_i1	serine/threonine kinase 10	VII
287	TRINITY_DN20107_c0_g20107_i1	serine/threonine-protein kinase 10-like	IX
288	TRINITY_DN34512_c0_g34512_i1	solute carrier family 12 member 9	VII
289	TRINITY_DN572_c0_g572_i1	solute carrier family 12 member 9	I
290	TRINITY_DN70432_c0_g70432_i1	sodium myo-inositol cotransporter-like	XVI
291	TRINITY_DN4298_c0_g4298_i1	sodium/myo-inositol cotransporter-like	I
292	TRINITY_DN26088_c0_g26088_i1	hyaluronan-binding 2-like	V
293	TRINITY_DN28159_c0_g28159_i1	hyaluronan-binding 2-like	VI
294	TRINITY_DN24350_c0_g24350_i1	dual specificity phosphatase 13 isoform A-like	V
295	TRINITY_DN29024_c0_g29024_i1	dual specificity phosphatase 13 isoform A-like	VI
296	TRINITY_DN21113_c0_g21113_i1	endophilin-A1 isoform X3	IX
297	TRINITY_DN30822_c0_g30822_i1	endophilin-A1-like isoform X1	VII
298	TRINITY_DN7039_c0_g7039_i1	exostosin like glycosyltransferase 2	II
299	TRINITY_DN10167_c0_g10167_i1	exostosin like glycosyltransferase 2	III
300	TRINITY_DN29638_c0_g29638_i1	phosphatidylinositol 3,4,5-trisphosphate 3-phosphatase and dual-specificity phosphatase PTEN isoform X1	VI
301	TRINITY_DN27317_c0_g27317_i1	phosphatidylinositol 3,4,5-trisphosphate 3-phosphatase and dual-specificity phosphatase PTEN-like isoform X1	V
302	TRINITY_DN15613_c0_g15613_i1	protocadherin alpha-C2-like	IV
303	TRINITY_DN34148_c0_g34148_i1	protocadherin alpha-C2-like	VII
304	TRINITY_DN6606_c0_g6606_i1	protocadherin 20	II
305	TRINITY_DN16215_c0_g16215_i1	protocadherin-20	IV
306	TRINITY_DN23891_c0_g23891_i1	RAC-gamma serine threonine- kinase-like	IX
307	TRINITY_DN30049_c0_g30049_i1	RAC-gamma serine threonine- kinase-like isoform X1	VI
308	TRINITY_DN18400_c0_g18400_i1	ras-related Rab-33B-like	IV
309	TRINITY_DN22080_c0_g22080_i1	ras-related Rab-33B-like	IX
310	TRINITY_DN76_c0_g76_i1	endothelin-converting enzyme 2-like	I
311	TRINITY_DN77_c0_g77_i1	endothelin-converting enzyme 2-like	I
312	TRINITY_DN16865_c0_g16865_i1	CXXC-type zinc finger 5-like	IV
313	TRINITY_DN35593_c0_g35593_i1	CXXC-type zinc finger 5-like	VII
314	TRINITY_DN3305_c0_g3305_i1	cyclin-dependent kinase-like 1-like	I
315	TRINITY_DN68293_c0_g68293_i1	cyclin-dependent kinase-like 1-like	XV
316	TRINITY_DN62610_c0_g62610_i1	disulfide-isomerase A3	XIX
317	TRINITY_DN44280_c0_g44280_i1	disulfide-isomerase A3	X
318	TRINITY_DN13876_c0_g13876_i1	homeobox EMX1-like	IV
319	TRINITY_DN65817_c0_g65817_i1	homeobox EMX1-like	XV
320	TRINITY_DN16831_c0_g16831_i1	hypoxanthine-guanine phosphoribosyltransferase	IV
321	TRINITY_DN9953_c0_g9953_i1	hypoxanthine-guanine phosphoribosyltransferase-like	III
322	TRINITY_DN64422_c0_g64422_i1	hypoxanthine-guanine phosphoribosyltransferase-like	XIX
323	TRINITY_DN67551_c0_g67551_i1	kelch like ECH associated protein 1	XV
324	TRINITY_DN23438_c0_g23438_i1	kelch like ECH associated protein 1	IX
325	TRINITY_DN10526_c0_g10526_i1	Krueppel-like factor 4	III
326	TRINITY_DN58636_c0_g58636_i1	Krueppel-like factor 4	XIV
327	TRINITY_DN47011_c0_g47011_i2	lysosomal alpha-glucosidase-like	XI
328	TRINITY_DN23542_c0_g23542_i1	lysosomal alpha-glucosidase-like	IX
329	TRINITY_DN59633_c0_g59633_i1	matrix metallo ase-17-like	XIV
330	TRINITY_DN26526_c0_g26526_i1	matrix metallo ase-17-like	V
331	TRINITY_DN11963_c0_g11963_i1	Microsomal glutathione S-transferase 3	III
332	TRINITY_DN66680_c0_g66680_i2	Microsomal glutathione S-transferase 3	XV
333	TRINITY_DN64917_c0_g64917_i1	mTERF domain-containing mitochondrial-like	XIX
334	TRINITY_DN19303_c0_g19303_i1	mTERF domain-containing mitochondrial-like	IV
335	TRINITY_DN4512_c0_g4512_i1	Myosin light chain 3	I
336	TRINITY_DN12922_c0_g12922_i1	Myosin light chain 3	III
337	TRINITY_DN18041_c0_g18041_i1	patatin-like phospholipase domain-containing 2	IV
338	TRINITY_DN62240_c0_g62240_i1	patatin-like phospholipase domain-containing 2	XIX
339	TRINITY_DN70582_c0_g70582_i1	PREDICTED: protocadherin-8	XVI
340	TRINITY_DN9755_c0_g9755_i1	PREDICTED: protocadherin-8	III
341	TRINITY_DN9643_c0_g9643_i1	probable hydrolase PNKD	III
342	TRINITY_DN71520_c0_g71520_i1	probable hydrolase PNKD	XVI
343	TRINITY_DN57156_c0_g57156_i1	probable phospholipid-transporting ATPase ID	XIII
344	TRINITY_DN60266_c0_g60266_i1	probable phospholipid-transporting ATPase ID	XIV
345	TRINITY_DN39801_c0_g39801_i1	ral guanine nucleotide dissociation stimulator-like 1-like	VIII
346	TRINITY_DN45050_c0_g45050_i1	ral guanine nucleotide dissociation stimulator-like 1-like	XI
347	TRINITY_DN56492_c0_g56492_i1	ras-related Rab-35	XIII
348	TRINITY_DN48690_c0_g48690_i1	ras-related Rab-35-like isoform X1	XI
349	TRINITY_DN48705_c0_g48705_i1	ras-related Rab-40C	XI
350	TRINITY_DN23060_c0_g23060_i1	ras-related Rab-40C-like	IX
351	TRINITY_DN56808_c0_g56808_i1	reticulon-4 receptor-like	XIII
352	TRINITY_DN35042_c0_g35042_i1	reticulon-4 receptor-like 1-like	VII
353	TRINITY_DN1009_c0_g1009_i1	retinal guanylyl cyclase 2-like	I
354	TRINITY_DN31082_c0_g31082_i2	retinal guanylyl cyclase 2-like	VII
355	TRINITY_DN17633_c0_g17633_i1	ADP-ribosylation factor 1-like	IV
356	TRINITY_DN48082_c0_g48082_i1	ADP-ribosylation factor 1-like	XI
357	TRINITY_DN12479_c0_g12479_i1	AP-1 complex subunit mu-1	III
358	TRINITY_DN38028_c0_g38028_i1	AP-1 complex subunit mu-1	VIII
359	TRINITY_DN20483_c0_g20483_i1	ATP-binding cassette sub-family G member 2-like	IX
360	TRINITY_DN30864_c0_g30864_i1	ATP-binding cassette sub-family G member 2-like	VII
361	TRINITY_DN63627_c0_g63627_i1	dnaJ homolog subfamily A member 1-like	XIX
362	TRINITY_DN21386_c0_g21386_i1	dnaJ homolog subfamily A member 1-like	IX
363	TRINITY_DN36980_c0_g36980_i1	excitatory amino acid transporter 5-like	VIII
364	TRINITY_DN67826_c0_g67826_i1	excitatory amino acid transporter 5-like	XV
365	TRINITY_DN32330_c0_g32330_i1	major facilitator superfamily domain-containing 8	VII
366	TRINITY_DN38744_c0_g38744_i1	major facilitator superfamily domain-containing 8	VIII
367	TRINITY_DN69567_c0_g69567_i1	methyltransferase DDB_G0268948	XVI
368	TRINITY_DN4491_c0_g4491_i1	methyltransferase DDB_G0268948	I
369	TRINITY_DN10108_c0_g10108_i1	patched 2	III
370	TRINITY_DN54129_c0_g54129_i1	patched 1	XIII
371	TRINITY_DN62488_c0_g62488_i1	ras-related and estrogen-regulated growth inhibitor -like protein	XIX
372	TRINITY_DN17698_c0_g17698_i1	ras-related and estrogen-regulated growth inhibitor-like protein	IV
373	TRINITY_DN16161_c0_g16161_i1	rho-related GTP-binding protein RhoG-like	IV
374	TRINITY_DN36718_c0_g36718_i1	rho-related GTP-binding protein RhoG-like	VII
375	TRINITY_DN11680_c0_g11680_i1	Krueppel-like factor 9	III
376	TRINITY_DN55447_c0_g55447_i1	Krueppel-like factor 9	XIII
377	TRINITY_DN39608_c0_g39608_i1	LIM homeobox transcription factor 1-alpha-like	VIII
378	TRINITY_DN46305_c0_g46305_i1	LIM homeobox transcription factor 1-alpha-like	XI
379	TRINITY_DN54689_c0_g54689_i1	oxysterol-binding 2-like	XIII
380	TRINITY_DN59211_c0_g59211_i1	oxysterol-binding 2-like	XIV
381	TRINITY_DN77292_c0_g77292_i1	proto-oncogene c-Fos	XVIII
382	TRINITY_DN66779_c0_g66779_i1	proto-oncogene c-Fos-like isoform X1	XV
383	TRINITY_DN51850_c0_g51850_i1	rac GTPase-activating 1-like	XII
384	TRINITY_DN74012_c0_g74012_i1	rac GTPase-activating 1-like	XVII
385	TRINITY_DN50413_c0_g50413_i1	transcription factor HES-5-like	XII
386	TRINITY_DN72892_c0_g72892_i1	transcription factor HES-5-like	XVII
387	TRINITY_DN82526_c0_g82526_i1	ubiquitin-conjugating enzyme E2 E2	XX
388	TRINITY_DN43478_c0_g43478_i1	ubiquitin-conjugating enzyme E2 E2	X
389	TRINITY_DN74207_c0_g74207_i1	ubiquitin-conjugating enzyme E2 R2	XVII
390	TRINITY_DN39470_c0_g39470_i1	ubiquitin-conjugating enzyme E2 R2	VIII
391	TRINITY_DN68267_c0_g68267_i1	serine and arginine rich splicing factor 5	XV
392	TRINITY_DN76472_c0_g76472_i1	serine arginine-rich splicing factor 5-like	XVIII
393	TRINITY_DN79641_c0_g79641_i1	nucleotide-binding oligomerization domain-containing 1	XX
394	TRINITY_DN8438_c0_g8438_i1	nucleotide-binding oligomerization domain-containing 2	II
395	TRINITY_DN48751_c0_g48751_i1	mpv17 -like	XI
396	TRINITY_DN81867_c0_g81867_i1	mpv17 -like	XX
397	TRINITY_DN75994_c0_g75994_i1	mpv17 -like	XVIII
398	TRINITY_DN49513_c0_g49513_i1	mitogen-activated kinase 14A-like	XII
399	TRINITY_DN73842_c0_g73842_i1	mitogen-activated kinase 14A-like isoform X1	XVII
400	TRINITY_DN76350_c0_g76350_i1	mitogen-activated kinase kinase kinase 5-like	XVIII
401	TRINITY_DN82921_c0_g82921_i1	mitogen-activated kinase kinase kinase 5-like	XX
402	TRINITY_DN49522_c0_g49522_i1	keratin, type II cytoskeletal 8-like	XII
403	TRINITY_DN4390_c0_g4390_i1	keratin, type II cytoskeletal 8-like	I
404	TRINITY_DN52037_c0_g52037_i1	iroquois-class homeodomain IRX-1-like	XII
405	TRINITY_DN80273_c0_g80273_i1	iroquois-class homeodomain irx-1-like	XX
406	TRINITY_DN15149_c0_g15149_i1	heparan sulfate glucosamine 3-O-sulfotransferase 1-like	IV
407	TRINITY_DN27878_c0_g27878_i1	heparan sulfate glucosamine 3-O-sulfotransferase 1-like	VI
408	TRINITY_DN57190_c0_g57190_i1	heparan sulfate glucosamine 3-O-sulfotransferase 1-like	XIII
409	TRINITY_DN78497_c0_g78497_i1	delta-like protein 4	XVIII
410	TRINITY_DN66155_c0_g66155_i1	delta-like protein 4	XV
411	TRINITY_DN11397_c0_g11397_i1	ceramide synthase 2-like	III
412	TRINITY_DN64773_c0_g64773_i1	ceramide synthase 2-like	XIX
413	TRINITY_DN55781_c0_g55781_i1	alpha-1-antitrypsin homolog	XIII
414	TRINITY_DN75745_c0_g75745_i2	alpha-1-antitrypsin homolog	XVIII
415	TRINITY_DN44718_c0_g44718_i1	aldehyde dehydrogenase family 3 member B1-like	XI
416	TRINITY_DN54901_c0_g54901_i1	aldehyde dehydrogenase family 3 member B1-like	XIII
417	TRINITY_DN17803_c0_g17803_i1	phosphatidylinositol 4,5-bisphosphate 3-kinase catalytic subunit gamma isoform	IV
418	TRINITY_DN49613_c0_g49613_i1	phosphatidylinositol 4,5-bisphosphate 3-kinase catalytic subunit gamma	XII
419	TRINITY_DN11453_c0_g11453_i2	potassium voltage-gated channel subfamily V member 2-like	III
420	TRINITY_DN56174_c0_g56174_i1	potassium voltage-gated channel subfamily V member 2-like	XIII
421	TRINITY_DN85714_c0_g85714_i1	TLR20-1 and TLR20-2 genes	scf. 108
422	TRINITY_DN43813_c0_g43813_i1	TLR20-1 and TLR20-2 genes	X
423	TRINITY_DN31054_c0_g31054_i1	toll-like receptor 2	VII
424	TRINITY_DN86621_c0_g86621_i1	toll-like receptor 2	scf. 122
425	TRINITY_DN3550_c0_g3550_i1	ras-related protein ORAB-1-like	I
426	TRINITY_DN28210_c0_g28210_i1	ras-related protein ORAB-1-like	VI
427	TRINITY_DN25003_c0_g25003_i1	all-trans-retinol 13,14-reductase	V
428	TRINITY_DN46077_c0_g46077_i2	all-trans-retinol 13,14-reductase	XI
429	TRINITY_DN86685_c0_g86685_i1	all-trans-retinol 13,14-reductase	scf. 1249
430	TRINITY_DN55752_c0_g55752_i1	AN1-type zinc finger 5 isoform X2	XIII
431	TRINITY_DN39786_c0_g39786_i1	AN1-type zinc finger 5-like	VIII
432	TRINITY_DN85210_c0_g85210_i1	ATP-dependent zinc metalloprotease YME1L1 isoform X1	XXI
433	TRINITY_DN12076_c0_g12076_i1	ATP-dependent zinc metalloprotease YME1L1-like isoform X1	III
434	TRINITY_DN95267_c0_g95267_i1	Carbonic anhydrase	scf. 935
435	TRINITY_DN10762_c0_g10762_i1	carbonic anhydrase-like	III
436	TRINITY_DN31939_c0_g31939_i1	cytidine deaminase-like	VII
437	TRINITY_DN73858_c0_g73858_i1	cytidine deaminase-like	XVII
438	TRINITY_DN63602_c0_g63602_i1	death-associated kinase 2	XIX
439	TRINITY_DN87118_c0_g87118_i1	death-associated kinase 2	scf. 130
440	TRINITY_DN46938_c0_g46938_i1	cytochrome b-c1 complex subunit 2, mitochondrial-like	XI
441	TRINITY_DN27158_c0_g27158_i2	cytochrome b-c1 complex subunit 2, mitochondrial-like	V
442	TRINITY_DN53190_c0_g53190_i1	Dihydrofolate reductase	XIII
443	TRINITY_DN64912_c0_g64912_i1	dihydrofolate reductase-like	XIX
444	TRINITY_DN2404_c0_g2404_i1	dual specificity tyrosine-phosphorylation-regulated kinase 1A	I
445	TRINITY_DN79556_c0_g79556_i1	dual specificity tyrosine-phosphorylation-regulated kinase 1A-like isoform X1	XX
446	TRINITY_DN35742_c0_g35742_i1	ephrin type-B receptor 4-like	VII
447	TRINITY_DN87023_c0_g87023_i1	ephrin type-B receptor 4-like	scf. 129
448	TRINITY_DN94778_c0_g94778_i1	HHIP-like protein 1	scf. 84
449	TRINITY_DN1699_c0_g1699_i1	HHIP-like protein 1	I
450	TRINITY_DN20311_c0_g20311_i1	high mobility group B2-like	IX
451	TRINITY_DN87053_c0_g87053_i1	high mobility group B2-like	scf. 129
452	TRINITY_DN20703_c0_g20703_i1	lecithin retinol acyltransferase-like	IX
453	TRINITY_DN87248_c0_g87248_i1	lecithin retinol acyltransferase-like	scf. 131
454	TRINITY_DN68517_c0_g68517_i1	leucine-rich repeat and fibronectin type-III domain-containing 5-like	XV
455	TRINITY_DN78367_c0_g78367_i1	leucine-rich repeat and fibronectin type-III domain-containing 5-like	XVIII
456	TRINITY_DN52650_c0_g52650_i1	leucine-rich repeat-containing 38-like	XII
457	TRINITY_DN72972_c0_g72972_i1	leucine-rich repeat-containing 38-like	XVII
458	TRINITY_DN26800_c0_g26800_i1	leucine-rich repeat-containing 3B-like	V
459	TRINITY_DN43518_c0_g43518_i1	leucine-rich repeat-containing 3B-like	X
460	TRINITY_DN35667_c0_g35667_i1	lipase member H-like	VII
461	TRINITY_DN86842_c0_g86842_i1	lipase member H-like	scf. 126
462	TRINITY_DN129_c0_g129_i1	lipoyl(octanoyl) transferase 2	I
463	TRINITY_DN89421_c0_g89421_i1	lipoyltransferase mitochondrial-like isoform X2	scf. 210
464	TRINITY_DN40467_c0_g40467_i1	PI-PLC X domain-containing 1-like	VIII
465	TRINITY_DN94409_c0_g94409_i1	PI-PLC X domain-containing 1-like	scf. 74
466	TRINITY_DN88072_c0_g88072_i1	peptidyl-prolyl cis-trans isomerase-like	scf. 150
467	TRINITY_DN89242_c0_g89242_i1	peptidyl-prolyl cis-trans isomerase-like	scf. 197
468	TRINITY_DN94114_c0_g94114_i1	myosin light chain smooth muscle isoform X1	scf. 69
469	TRINITY_DN24301_c0_g24301_i1	myosin light chain smooth muscle-like isoform X1	V
470	TRINITY_DN67427_c0_g67427_i1	mitochondrial peptide methionine sulfoxide reductase-like isoform X1	XV
471	TRINITY_DN75960_c0_g75960_i1	mitochondrial peptide methionine sulfoxide reductase-like isoform X2	XVIII
472	TRINITY_DN7751_c0_g7751_i1	mitochondrial pyruvate carrier 1-like isoform X1	II
473	TRINITY_DN92386_c0_g92386_i1	mitochondrial pyruvate carrier 1-like isoform X1	scf. 416
474	TRINITY_DN19458_c0_g19458_i1	PREDICTED: N-acetylglucosamine-6-sulfatase	IV
475	TRINITY_DN91856_c0_g91856_i1	PREDICTED: N-acetylglucosamine-6-sulfatase	scf. 326
476	TRINITY_DN18982_c0_g18982_i1	PREDICTED: lumican	IV
477	TRINITY_DN90303_c0_g90303_i1	PREDICTED: lumican	scf. 27
478	TRINITY_DN18853_c0_g18853_i1	sodium- and chloride-dependent GABA transporter 1-like	IV
479	TRINITY_DN54783_c0_g54783_i1	sodium- and chloride-dependent GABA transporter 1-like	XIII
480	TRINITY_DN91712_c0_g91712_i1	metal transporter CNNM3	scf. 293
481	TRINITY_DN92296_c0_g92296_i1	metal transporter CNNM3	scf. 376
482	TRINITY_DN35724_c0_g35724_i1	kinesin KIF20A	VII
483	TRINITY_DN83440_c0_g83440_i1	kinesin KIF20A	XXI
484	TRINITY_DN75231_c0_g75231_i1	Neural cell adhesion molecule L1	XVII
485	TRINITY_DN51156_c0_g51156_i1	neural cell adhesion molecule L1	XII
486	TRINITY_DN17268_c0_g17268_i1	aldose reductase-like	IV
487	TRINITY_DN88501_c0_g88501_i1	aldose reductase-like	scf. 163
488	TRINITY_DN76793_c0_g76793_i1	forkhead box O3-like	XVIII
489	TRINITY_DN68194_c0_g68194_i1	forkhead box O3-like	XV
490	TRINITY_DN27903_c0_g27903_i1	E3 ubiquitin- ligase MARCH5	VI
491	TRINITY_DN88854_c0_g88854_i1	E3 ubiquitin- ligase MARCH5	scf. 176
492	TRINITY_DN27829_c0_g27829_i1	NK6 homeobox 2 (nkx6-2)	VI
493	TRINITY_DN89162_c0_g89162_i1	NK6 homeobox 1 (nkx6-1)	scf. 196
494	TRINITY_DN66584_c0_g66584_i1	NK2 homeobox 2 (nkx2-2)	XV
495	TRINITY_DN16468_c0_g16468_i1	NK2 homeobox 5 (nkx2-5)	IV
496	TRINITY_DN12348_c0_g12348_i1	GTP-binding Rheb-like	III
497	TRINITY_DN90698_c0_g90698_i1	GTP-binding Rheb-like	scf. 27
498	TRINITY_DN74666_c0_g74666_i1	G protein nucleolar 3 like (gnl3l)	XVII
499	TRINITY_DN90188_c0_g90188_i1	G protein nucleolar 3 like (gnl3l)	scf. 27
500	TRINITY_DN64572_c0_g64572_i1	hepatocyte growth factor	XIX
501	TRINITY_DN91160_c0_g91160_i1	hepatocyte growth factor	scf. 27
502	TRINITY_DN76953_c0_g76953_i1	hippocalcin-like protein 1	XVIII
503	TRINITY_DN43926_c0_g43926_i1	hippocalcin-like protein 1	X
504	TRINITY_DN74462_c0_g74462_i1	inositol hexakisphosphate kinase 2	XVII
505	TRINITY_DN90796_c0_g90796_i1	inositol hexakisphosphate kinase 2	scf. 27
506	TRINITY_DN85158_c0_g85158_i1	inositol monophosphatase 1-like	XXI
507	TRINITY_DN88417_c0_g88417_i1	inositol monophosphatase 1-like	scf. 161
