# Supplementary material for: Unravelling paralogous gene expression dynamics during three-spined stickleback embryogenesis
Source: Sci Rep. 2019 Mar 6;9:3752. doi: 10.1038/s41598-019-40127-2 (PMC6403355; doi:10.1038/s41598-019-40127-2)
Supplement: Supplementary file 5 — Table S6 [file 41598_2019_40127_MOESM5_ESM.xlsx]

## Sheet: Title Page
Unravelling paralogous gene expression dynamics during three-spined stickleback embryogenesis
Kaitetzidou Elisavet1,2, Katsiadaki Ioanna3, Lagnel Jacques2,4, Antonopoulou Efthimia1, Sarropoulou Elena2*
1Department of Zoology, School of Biology, Faculty of Sciences, Aristotle University of Thessaloniki, Greece.
2Institute for Marine Biology, Biotechnology and Aquaculture, Hellenic Centre for Marine Research, Greece.
3Centre for Environment, Fisheries and Aquaculture Science (Cefas), Weymouth, UK.
4Institut National de la Recherche Agronomique (INRA), Génétique et Amélioration des Fruits et Légumes (GALF), Allée des Chênes, Montfavet Cedex, France.
*Correspondence to sarris@hcmr.gr

## Sheet: single_copy
	Genes marked with * were differential expressed between at least two stages.
a/a	Gene	Gene (abbreviation)	transcripts	chromosome
1	alpha- -sialyltransferase st8sia iiia *	st8sia3	TRINITY_DN60307_c0_g60307_i1	XIV (XIII)
2	aryl hydrocarbon receptor*	ahr1	TRINITY_DN5535_c0_g5535_i1; TRINITY_DN5538_c0_g5538_i1; TRINITY_DN5539_c0_g5539_i1; TRINITY_DN5540_c0_g5540_i1; TRINITY_DN5541_c0_g5541_i1	I (XVI)
3	dystroglycan*	dag1	TRINITY_DN72343_c0_g72343_i1; TRINITY_DN72344_c0_g72344_i1	XVII (XII)
4	myristoylated alanine-rich c-kinase substrate*	marcks	TRINITY_DN76077_c0_g76077_i1; TRINITY_DN76078_c0_g76078_i1; TRINITY_DN76079_c0_g76079_i1	XVIII (XV)
5	star-related lipid transfer protein 13	stard13	TRINITY_DN35118_c0_g35118_i1; TRINITY_DN35119_c0_g35119_i1	VII (I)
6	homeobox protein otx2*	otx2	TRINITY_DN66871_c0_g66871_i1	XV (XVIII)
7	homeobox protein otx5*	otx5	TRINITY_DN684_c0_g684_i1; TRINITY_DN683_c0_g683_i1	I (VII)
8	nucleoside diphosphate kinase a2*	nme2a	TRINITY_DN92933_c0_g92933_i1; TRINITY_DN92934_c0_g92934_i1; TRINITY_DN92935_c0_g92935_i1; TRINITY_DN92936_c0_g92936_i1	scf48 (un)
9	neural cell adhesion molecule 1*	ncam1	TRINITY_DN36078_c0_g36078_i1	VII (I)
10	zinc finger protein gli2*	gli2	TRINITY_DN69085_c0_g69085_i1; TRINITY_DN69086_c0_g69086_i1; TRINITY_DN69086_c0_g69086_i2	XVI
11	musculoskeletal embryonic nuclear protein 1*	mustn1	TRINITY_DN74416_c0_g74416_i1	XVII
12	peroxisome proliferator-activated receptor beta*	ppar beta	TRINITY_DN50985_c0_g50985_i1; TRINITY_DN50986_c0_g50986_i1	XII
13	thyroid stimulating hormone receptor	tshr	TRINITY_DN75802_c0_g75802_i1; TRINITY_DN75802_c0_g75802_i2; TRINITY_DN75802_c0_g75802_i3	XVIII (XIV)
14	bone morphogenetic protein 2*	bmp2	TRINITY_DN78297_c0_g78297_i1; TRINITY_DN78298_c0_g78298_i1	XVIII
15	cocaine- and amphetamine-regulated transcript*	cart1	TRINITY_DN67472_c0_g67472_i1; TRINITY_DN67473_c0_g67473_i1	XV
16	interferon regulatory factor 4	irf4	TRINITY_DN37449_c0_g37449_i1; TRINITY_DN37449_c0_g37449_i2; TRINITY_DN37450_c0_g37450_i1	VIII (III)
17	prospero homeobox protein 1*	prox1	TRINITY_DN77188_c0_g77188_i1; TRINITY_DN77189_c0_g77189_i1; TRINITY_DN77190_c0_g77190_i1	XVIII (VII)
18	ras-related protein rab-32*	rab32	TRINITY_DN77750_c0_g77750_i1; TRINITY_DN77751_c0_g77751_i1	XVIII (XV)
19	poly a binding cytoplasmic 1*	pabpc1	TRINITY_DN42008_c0_g42008_i1; TRINITY_DN42009_c0_g42009_i1; TRINITY_DN42009_c0_g42009_i2; TRINITY_DN42009_c0_g42009_i3	X (ΧΧ)
20	endothelin b receptor*	ednrb1	TRINITY_DN9765_c0_g9765_i1; TRINITY_DN9766_c0_g9766_i1	III (XVI)
21	zinc finger protein zic 2*	zic2	TRINITY_DN69358_c0_g69358_i1; TRINITY_DN69359_c0_g69359_i1; TRINITY_DN69360_c0_g69360_i1	XVI
22	vacuolar proton pump subunit e 1*	atp6v1e1	TRINITY_DN19088_c0_g19088_i2; TRINITY_DN19089_c0_g19089_i1; TRINITY_DN19090_c0_g19090_i1; TRINITY_DN19091_c0_g19091_i1	IV (XIX)
23	probable e3 ubiquitin-protein ligase mgrn1*	mgrn1	TRINITY_DN47900_c0_g47900_i1; TRINITY_DN47903_c0_g47903_i1	XI
24	v-kit hardy-zuckerman 4 feline sarcoma viral oncogene homolog	kit	TRINITY_DN40693_c0_g40693_i1	VIII (ΙΧ)
25	fras1-related extracellular matrix protein 2*	frem2	TRINITY_DN2863_c0_g2863_i1; TRINITY_DN2864_c0_g2864_i1	I (VII)
26	myosin viia	myo7a	TRINITY_DN3505_c0_g3505_i1	I (VII)
27	transient receptor potential cation channel subfamily m member 1*	trpm1	TRINITY_DN63643_c0_g63643_i1	XIX (II)
28	epidermal growth factor receptor*	egfr	TRINITY_DN12842_c0_g12842_i1; TRINITY_DN12844_c0_g12844_i1; TRINITY_DN12845_c0_g12845_i1	III (scf. 182)
29	urotensin ii precursor*	uts2a	TRINITY_DN52532_c0_g52532_i1; TRINITY_DN52533_c0_g52533_i1	XII
30	homeobox protein hox-b1b*	hoxb1b	TRINITY_DN25262_c0_g25262_i1, TRINITY_DN25263_c0_g25263_i1, TRINITY_DN25264_c0_g25264_i1	V (XI)
31	homeobox protein hox-b3a*	hoxb3a	TRINITY_DN44786_c0_g44786_i1	XI (V)
32	homeobox protein hox-b6a	hoxb6a	TRINITY_DN44776_c0_g44776_i1	XI (V)
33	homeobox protein hox-c6α*	hoxc6α	TRINITY_DN51345_c0_g51345_i1, TRINITY_DN51348_c0_g51348_i1, TRINITY_DN51347_c0_g51347_i1, TRINITY_DN51348_c0_g51348_i2, TRINITY_DN51340_c0_g51340_i1, TRINITY_DN51346_c0_g51346_i1	XII
34	homeobox protein hox-c11α*	hoxc11α	TRINITY_DN51328_c0_g51328_i1, TRINITY_DN51329_c0_g51329_i1, TRINITY_DN51330_c0_g51330_i1	XII
35	homeobox protein hox-c12α*	hoxc12α	TRINITY_DN51326_c0_g51326_i1, TRINITY_DN51327_c0_g51327_i1	XII
36	homeobox protein hox-c13α*	hoxc13α	TRINITY_DN51323_c0_g51323_i1, TRINITY_DN51324_c0_g51324_i1	XII

## Sheet: two_copies
	The first symbol in parenthesis corresponds to the gene located in the first chromosome noted while the second symbol corresponds to the gene located in the second chromosome noted. Genes marked with * were differential expressed between at least two stages, while genes that are noted with - were not found differential expressed between stages.
a/a	Gene	Gene (abbreviation)	transcripts	chromosome
1	barh-like 1 homeobox (-/*)	barhl1	TRINITY_DN87803_c0_g87803_i1	scf. 1455
2			TRINITY_DN60140_c0_g60140_i1; TRINITY_DN60141_c0_g60141_i1	XIV
3				groupXIV
4	bone morphogenetic protein 1 (*/*)	bmp1	TRINITY_DN55528_c0_g55528_i1; TRINITY_DN55529_c0_g55529_i1; TRINITY_DN55530_c0_g55530_i2; TRINITY_DN55531_c0_g55531_i1; TRINITY_DN55532_c0_g55532_i1	XIII
5
6
7
8
9			TRINITY_DN59178_c0_g59178_i1; TRINITY_DN59179_c0_g59179_i1	XIV
10
11	bone morphogenetic protein 7 (*/*)	bmp7	TRINITY_DN74504_c0_g74504_i1; TRINITY_DN74505_c0_g74505_i1; TRINITY_DN74506_c0_g74506_i1; TRINITY_DN74507_c0_g74507_i1; TRINITY_DN74508_c0_g74508_i1	XVII
12			TRINITY_DN93905_c0_g93905_i1; TRINITY_DN93906_c0_g93906_i1	scf. 68
13	calsequestrin 1 (*/*)	casq1	TRINITY_DN10293_c0_g10293_i1; TRINITY_DN10294_c0_g10294_i1	III
14			TRINITY_DN94196_c0_g94196_i1; TRINITY_DN94197_c0_g94197_i1; TRINITY_DN94198_c0_g94198_i1; TRINITY_DN94199_c0_g94199_i1	scf. 713
15	calsequestrin 2 (-/*)	casq2	TRINITY_DN4010_c0_g4010_i1	I
16			TRINITY_DN70437_c0_g70437_i1; TRINITY_DN70438_c0_g70438_i1; TRINITY_DN70438_c0_g70438_i2	XVI
17
18	diencephalon mesencephalon homeobox protein 1 (*/*)	dmbx1	TRINITY_DN11517_c0_g11517_i1; TRINITY_DN11518_c0_g11518_i1; TRINITY_DN11519_c0_g11519_i1	III
19			TRINITY_DN39666_c0_g39666_i1; TRINITY_DN39667_c0_g39667_i1; TRINITY_DN39668_c0_g39668_i1	VIII
20	exostosin-1 (*/*)	ext1	TRINITY_DN41701_c0_g41701_i1	X
21			TRINITY_DN80139_c0_g80139_i1; TRINITY_DN80135_c0_g80135_i1; TRINITY_DN80136_c0_g80136_i1; TRINITY_DN80137_c0_g80137_i1; TRINITY_DN80138_c0_g80138_i1; TRINITY_DN80138_c0_g80138_i2	XX
22	forkhead box c1 (*/*)	foxc1	TRINITY_DN12131_c0_g12131_i1; TRINITY_DN12132_c0_g12132_i1	III
23			TRINITY_DN37459_c0_g37459_i1; TRINITY_DN37460_c0_g37460_i1	VIII
24	forkhead box protein b1 (*/*)	foxb1	TRINITY_DN63735_c0_g63735_i1	XIX
25			TRINITY_DN9509_c0_g9509_i1	II
26	glucose-6-phosphate isomerase (*/*)	gpi	TRINITY_DN62809_c0_g62809_i1; TRINITY_DN62810_c0_g62810_i1; TRINITY_DN62811_c0_g62811_i1; TRINITY_DN62812_c0_g62812_i1; TRINITY_DN62813_c0_g62813_i1	XIX
27			TRINITY_DN6302_c0_g6302_i1; TRINITY_DN6303_c0_g6303_i1	II
28	hairy enhancer-of-split related with yrpw motif protein 1 (*/*)	hey1	TRINITY_DN43284_c0_g43284_i1; TRINITY_DN43285_c0_g43285_i1; TRINITY_DN43286_c0_g43286_i1	X
29			TRINITY_DN81038_c0_g81038_i1	XX
30	hatching enzyme (*/*/*)	hce1	TRINITY_DN78442_c0_g78442_i1; TRINITY_DN78443_c0_g78443_i1; TRINITY_DN78444_c0_g78444_i1; TRINITY_DN78445_c0_g78445_i1	XVIII
31			TRINITY_DN92989_c0_g92989_i1; TRINITY_DN92991_c0_g92991_i1; TRINITY_DN92992_c0_g92992_i1	scf. 48
32			TRINITY_DN94184_c0_g94184_i1; TRINITY_DN94185_c0_g94185_i1	scf. 692
33	junctional adhesion molecule b (-/*)	jamb	TRINITY_DN4881_c0_g4881_i1	I
34			TRINITY_DN70138_c0_g70138_i1; TRINITY_DN70139_c0_g70139_i1; TRINITY_DN70140_c0_g70140_i1	XVI
35	junctional adhesion molecule c (*/*)	jamc	TRINITY_DN2464_c0_g2464_i1; TRINITY_DN2465_c0_g2465_i1; TRINITY_DN2466_c0_g2466_i1	I
36			TRINITY_DN33496_c0_g33496_i1; TRINITY_DN33497_c0_g33497_i1	VII
37	nanos homolog 1 (*/*)	nanos1	TRINITY_DN14224_c0_g14224_i1; TRINITY_DN14225_c0_g14225_i1	IV
38			TRINITY_DN65846_c0_g65846_i1; TRINITY_DN65847_c0_g65847_i1	XV
39	nuclear factor erythroid 2-related factor 1 (*/-)	nrf1	TRINITY_DN25249_c0_g25249_i1; TRINITY_DN25250_c0_g25250_i1	V
40			TRINITY_DN44804_c0_g44804_i1	XI
41	paired box protein pax-2 (*/*)	pax2	TRINITY_DN29481_c0_g29481_i2; TRINITY_DN29481_c0_g29481_i1; TRINITY_DN29477_c0_g29477_i1	VI
42			TRINITY_DN24467_c0_g24467_i1	V
43	peroxisome proliferator-activated receptor alpha (*/*)	ppar alpha	TRINITY_DN17395_c0_g17395_i1; TRINITY_DN17396_c0_g17396_i1; TRINITY_DN17397_c0_g17397_i1; TRINITY_DN17398_c0_g17398_i1; TRINITY_DN17399_c0_g17399_i1	IV
44			TRINITY_DN61696_c0_g61696_i1; TRINITY_DN61697_c0_g61697_i1; TRINITY_DN61698_c0_g61698_i1; TRINITY_DN61699_c0_g61699_i1	XIX
45	transducin like enhancer of split 3 (protein groucho 3) (*/*)	tle3	TRINITY_DN62150_c0_g62150_i1; TRINITY_DN62151_c0_g62151_i1; TRINITY_DN62152_c0_g62152_i1	XIX
46			TRINITY_DN8624_c0_g8624_i1; TRINITY_DN8629_c0_g8629_i1; TRINITY_DN8630_c0_g8630_i1; TRINITY_DN8631_c0_g8631_i1; TRINITY_DN8633_c0_g8633_i1; TRINITY_DN8637_c0_g8637_i1; TRINITY_DN8638_c0_g8638_i1	II
47	protein snail homolog sna-like (*/-)	snai1	TRINITY_DN74604_c0_g74604_i1; TRINITY_DN74605_c0_g74605_i1	XVII
48			TRINITY_DN88909_c0_g88909_i1; TRINITY_DN88910_c0_g88910_i1; TRINITY_DN88910_c0_g88910_i2	scf. 180
49	protein wnt-4 (*/*)	wnt4	TRINITY_DN74809_c0_g74809_i1; TRINITY_DN74809_c0_g74809_i2; TRINITY_DN74810_c0_g74810_i1	XVII
50			TRINITY_DN81495_c0_g81495_i1	XX
51	pou class II transcription factor 2 (*/-)	pou2f2	TRINITY_DN81330_c0_g81330_i1	XX
52			TRINITY_DN41073_c0_g41073_i1	X
53	pou class III transcription factor 2 (*/*)	pou3f2	TRINITY_DN79782_c0_g79782_i1	XX
54			TRINITY_DN78726_c0_g78726_i1	XVIII
55	signal transducer and activator of transcription 1 (*/*)	stat1	TRINITY_DN5509_c0_g5509_i1; TRINITY_DN5510_c0_g5510_i1; TRINITY_DN5510_c0_g5510_i2; TRINITY_DN5510_c0_g5510_i3; TRINITY_DN5511_c0_g5511_i1; TRINITY_DN5512_c0_g5512_i1; TRINITY_DN5513_c0_g5513_i1	I
56			TRINITY_DN69862_c0_g69862_i1; TRINITY_DN69862_c0_g69862_i2; TRINITY_DN69862_c0_g69862_i3; TRINITY_DN69863_c0_g69863_i1; TRINITY_DN69864_c0_g69864_i1	XVI
57	t-box transcription factor tbx5 (*/*)	tbx5	TRINITY_DN55011_c0_g55011_i1; TRINITY_DN55013_c0_g55013_i1; TRINITY_DN55014_c0_g55014_i1	XIII
58			TRINITY_DN58864_c0_g58864_i1; TRINITY_DN58865_c0_g58865_i1; TRINITY_DN58866_c0_g58866_i1; TRINITY_DN58867_c0_g58867_i1	XIV
59	transcription factor lbx1 (*/-)	lbx1	TRINITY_DN21837_c0_g21837_i1; TRINITY_DN21838_c0_g21838_i1	IX
60			TRINITY_DN28193_c0_g28193_i1; TRINITY_DN28193_c0_g28193_i2	VI
61	wilms tumor protein homolog a (*/*)	wt1	TRINITY_DN61530_c0_g61530_i1	XIX
62			TRINITY_DN7656_c0_g7656_i1; TRINITY_DN7658_c0_g7658_i1	II
63	disintegrin and metalloproteinase domain-containing protein 17 (*/-)	adam17	TRINITY_DN90149_c0_g90149_i1,TRINITY_DN90150_c0_g90150_i1,TRINITY_DN90151_c0_g90151_i1,TRINITY_DN90151_c0_g90151_i2,TRINITY_DN90152_c0_g90152_i1,TRINITY_DN90153_c0_g90153_i1,TRINITY_DN90156_c0_g90156_i1	scf. 269
64			TRINITY_DN67166_c0_g67166_i1,TRINITY_DN67164_c0_g67164_i1,TRINITY_DN67165_c0_g67165_i1	XV
65	histone deacetylase 1 (*/*)	hdac1	TRINITY_DN43880_c0_g43880_i1,TRINITY_DN43881_c0_g43881_i1,TRINITY_DN43882_c0_g43882_i1,TRINITY_DN43883_c0_g43883_i1,TRINITY_DN43883_c0_g43883_i2,TRINITY_DN43884_c0_g43884_i1	X
66			TRINITY_DN66645_c0_g66645_i1,TRINITY_DN66647_c0_g66647_i1	XV
67	homeobox protein engrailed-1 (*/*)	en1	TRINITY_DN69030_c0_g69030_i1,TRINITY_DN69029_c0_g69029_i1	XVI
68			TRINITY_DN4726_c0_g4726_i1	I
69	gap junction alpha-5 (*/-)	gja5	TRINITY_DN30521_c0_g30521_i1,TRINITY_DN30522_c0_g30522_i1	VI
70			TRINITY_DN70401_c0_g70401_i1	XVI
71	sox9 transcription factor (*/*)	sox9	TRINITY_DN25898_c0_g25898_i1,TRINITY_DN25899_c0_g25899_i1,TRINITY_DN25900_c0_g25900_i1,TRINITY_DN25900_c0_g25900_i2	V
72			TRINITY_DN46669_c0_g46669_i1,TRINITY_DN46669_c0_g46669_i2	XI
73	tyrosinase (*/*)	tyr	TRINITY_DN1580_c0_g1580_i1, TRINITY_DN1581_c0_g1581_i1, TRINITY_DN1581_c0_g1581_i2	I
74			TRINITY_DN35293_c0_g35293_i1, TRINITY_DN35294_c0_g35294_i1, TRINITY_DN35295_c0_g35295_i1	VII
75	microphthalmia-associated transcription factor (*/-)	mitf	TRINITY_DN75312_c0_g75312_i1, TRINITY_DN75313_c0_g75313_i1	XVII
76			TRINITY_DN49340_c0_g49340_i1, TRINITY_DN49339_c0_g49339_i2	XII
77	ras-related protein rab-38 (*/*)	rab38	TRINITY_DN1597_c0_g1597_i1, TRINITY_DN1595_c0_g1595_i1, TRINITY_DN1596_c0_g1596_i1	I
78			TRINITY_DN35288_c0_g35288_i1,TRINITY_DN35289_c0_g35289_i1	VII
79	receptor tyrosine-protein kinase erbb-3 (*/*)	erbb3	TRINITY_DN90718_c0_g90718_i1,TRINITY_DN90721_c0_g90721_i1,TRINITY_DN90716_c0_g90716_i1,TRINITY_DN90717_c0_g90717_i1,TRINITY_DN90720_c0_g90720_i1,TRINITY_DN90722_c0_g90722_i1,TRINITY_DN90723_c0_g90723_i1	scf. 27
80			TRINITY_DN51258_c0_g51258_i1,TRINITY_DN51259_c0_g51259_i1,TRINITY_DN51260_c0_g51260_i1,TRINITY_DN51261_c0_g51261_i1,TRINITY_DN51262_c0_g51262_i1,TRINITY_DN51263_c0_g51263_i1	XII
81	melanocyte protein pmel (*/*)	pmel	TRINITY_DN90439_c0_g90439_i1	scf. 27
82			TRINITY_DN52206_c0_g52206_i1	XII
83	integrin beta-1 (*/*)	itgb1	TRINITY_DN83304_c0_g83304_i1,TRINITY_DN83305_c0_g83305_i1,TRINITY_DN83306_c0_g83306_i1	XXI
84			TRINITY_DN88670_c0_g88670_i1,TRINITY_DN88671_c0_g88671_i1,TRINITY_DN88672_c0_g88672_i1,TRINITY_DN88672_c0_g88672_i2,TRINITY_DN88673_c0_g88673_i1,TRINITY_DN88674_c0_g88674_i1	scf. 169
85	mucolipin-3 (-/*)	mcoln3	TRINITY_DN37980_c0_g37980_i1,TRINITY_DN37980_c0_g37980_i2,TRINITY_DN37980_c0_g37980_i3,TRINITY_DN37979_c0_g37979_i1	VIII
86			TRINITY_DN12815_c0_g12815_i1,TRINITY_DN12814_c0_g12814_i1	III
87	sepiapterin reductase (*/*)	spr	TRINITY_DN54017_c0_g54017_i1, TRINITY_DN54018_c0_g54018_i1	XIII
88			TRINITY_DN60590_c0_g60590_i1, TRINITY_DN60591_c0_g60591_i1	XIV
89	growth hormone receptor (*/*)	ghr	TRINITY_DN54082_c0_g54082_i1,TRINITY_DN54083_c0_g54083_i1,TRINITY_DN54084_c0_g54084_i1,TRINITY_DN54085_c0_g54085_i1	XIII
90			TRINITY_DN59902_c0_g59902_i1,TRINITY_DN59902_c0_g59902_i2	XIV
91	macrophage colony stimulating factor receptor (*/*)	csf1r	TRINITY_DN15800_c0_g15800_i1, TRINITY_DN15801_c0_g15801_i1, TRINITY_DN15802_c0_g15802_i1	IV
92			TRINITY_DN36792_c0_g36792_i1, TRINITY_DN36794_c0_g36794_i1	VII
93	homeobox protein hox-a2a * homeobox protein hox-a2b *	hoxa2a hoxa2b	TRINITY_DN43119_c0_g43119_i1, TRINITY_DN43120_c0_g43120_i1, TRINITY_DN43121_c0_g43121_i1	X
94	homeobox protein hox-a2a		TRINITY_DN80894_c0_g80894_i1	XX
95	homeobox protein hox-a9a * homeobox protein hox-a9b *	hoxa9a hoxa9b	TRINITY_DN43142_c0_g43142_i1	X
96			TRINITY_DN80888_c0_g80888_i1, TRINITY_DN80889_c0_g80889_i1	XX
97	homeobox protein hox-a10a * homeobox protein hox-a10b *	hoxa10a hoxa10b	TRINITY_DN43146_c0_g43146_i1	X
98			TRINITY_DN80887_c0_g80887_i1	XX
99	homeobox protein hox-a11a * homeobox protein hox-a11b *	hoxa11a hoxa11b	TRINITY_DN43147_c0_g43147_i1, TRINITY_DN43148_c0_g43148_i1, TRINITY_DN43149_c0_g43149_i1	X
100	homeobox protein hox-a11b	hoxa11b	TRINITY_DN80885_c0_g80885_i1	XX
101	homeobox protein hox-a13a * homeobox protein hox-a13b *	hoxa13a hoxa13b	TRINITY_DN43152_c0_g43152_i1, TRINITY_DN43153_c0_g43153_i1, TRINITY_DN43153_c0_g43153_i2	X
102		hoxa11b	TRINITY_DN80883_c0_g80883_i1, TRINITY_DN80884_c0_g80884_i1	XX
103	homeobox protein hox-b5a * homeobox protein hox-b5b *	hoxb5a hoxb5b	TRINITY_DN44777_c0_g44777_i1, TRINITY_DN44778_c0_g44778_i1	XI
104		hoxa11b	TRINITY_DN25270_c0_g25270_i1, TRINITY_DN25271_c0_g25271_i1	V
105	homeobox protein hox-d4a * homeobox protein hox-d4b *	hoxd4a hoxd4b	TRINITY_DN70720_c0_g70720_i1, TRINITY_DN70721_c0_g70721_i1, TRINITY_DN70722_c0_g70722_i1	XVI
106	homeobox protein hox-d4b	hoxa11b	TRINITY_DN30574_c0_g30574_i1	VI
107	homeobox protein hox-d9a * homeobox protein hox-d9b *	hoxd9a hoxd9b	TRINITY_DN70724_c0_g70724_i1, TRINITY_DN70724_c0_g70724_i2	XVI
108	homeobox protein hox-d9b-like	hoxa11b	TRINITY_DN30569_c0_g30569_i1	VI
