# Supplementary material for: Unravelling paralogous gene expression dynamics during three-spined stickleback embryogenesis
Source: Sci Rep. 2019 Mar 6;9:3752. doi: 10.1038/s41598-019-40127-2 (PMC6403355; doi:10.1038/s41598-019-40127-2)
Supplement: Supplementary file 6 — Table S7 [file 41598_2019_40127_MOESM6_ESM.xlsx]

## Sheet: Title Page
Unravelling paralogous gene expression dynamics during three-spined stickleback embryogenesis
Kaitetzidou Elisavet1,2, Katsiadaki Ioanna3, Lagnel Jacques2,4, Antonopoulou Efthimia1, Sarropoulou Elena2*
1Department of Zoology, School of Biology, Faculty of Sciences, Aristotle University of Thessaloniki, Greece.
2Institute for Marine Biology, Biotechnology and Aquaculture, Hellenic Centre for Marine Research, Greece.
3Centre for Environment, Fisheries and Aquaculture Science (Cefas), Weymouth, UK.
4Institut National de la Recherche Agronomique (INRA), Génétique et Amélioration des Fruits et Légumes (GALF), Allée des Chênes, Montfavet Cedex, France.
*Correspondence to sarris@hcmr.gr

## Sheet: DataSet S7
a/a	Gene	Gene (abbreviation)	Transcripts	Chromosome
1	homeobox protein hox-a1*	hoxa1	TRINITY_DN43117_c0_g43117_i1, TRINITY_DN43118_c0_g43118_i1	X
2	homeobox protein hox-a2a * homeobox protein hox-a2b *	hoxa2a hoxa2b	TRINITY_DN43119_c0_g43119_i1, TRINITY_DN43120_c0_g43120_i1, TRINITY_DN43121_c0_g43121_i1	X
3	homeobox protein hox-a2a		TRINITY_DN80894_c0_g80894_i1	XX
4	homeobox protein hox-a3*	hoxa3α	TRINITY_DN43127_c0_g43127_i1, TRINITY_DN43124_c0_g43124_i1, TRINITY_DN43126_c0_g43126_i1, TRINITY_DN43128_c0_g43128_i1, TRINITY_DN43129_c0_g43129_i1	X
5	homeobox protein hox-a4*	hoxa4α	TRINITY_DN43132_c0_g43132_i1, TRINITY_DN43133_c0_g43133_i1, TRINITY_DN43134_c0_g43134_i1, TRINITY_DN43135_c0_g43135_i1	X
6	homeobox protein hox-a5*	hoxa5α	TRINITY_DN43136_c0_g43136_i1, TRINITY_DN43137_c0_g43137_i1, TRINITY_DN43138_c0_g43138_i1	X
7	homeobox protein hox-a7*	hoxa7α	TRINITY_DN43141_c0_g43141_i1	X
8	homeobox protein hox-a9a * homeobox protein hox-a9b *	hoxa9a hoxa9b	TRINITY_DN43142_c0_g43142_i1	X
9			TRINITY_DN80888_c0_g80888_i1, TRINITY_DN80889_c0_g80889_i1	XX
10	homeobox protein hox-a10a * homeobox protein hox-a10b *	hoxa10a hoxa10b	TRINITY_DN43146_c0_g43146_i1	X
11			TRINITY_DN80887_c0_g80887_i1	XX
12	homeobox protein hox-a11a * homeobox protein hox-a11b *	hoxa11a hoxa11b	TRINITY_DN43147_c0_g43147_i1, TRINITY_DN43148_c0_g43148_i1, TRINITY_DN43149_c0_g43149_i1	X
13	homeobox protein hox-a11b	hoxa11b	TRINITY_DN80885_c0_g80885_i1	XX
14	homeobox protein hox-a13a * homeobox protein hox-a13b *	hoxa13a hoxa13b	TRINITY_DN43152_c0_g43152_i1, TRINITY_DN43153_c0_g43153_i1, TRINITY_DN43153_c0_g43153_i2	X
15		hoxa11b	TRINITY_DN80883_c0_g80883_i1, TRINITY_DN80884_c0_g80884_i1	XX
16	homeobox protein hox-b1b*	hoxb1b	TRINITY_DN25262_c0_g25262_i1, TRINITY_DN25263_c0_g25263_i1, TRINITY_DN25264_c0_g25264_i1	V (XI)
17	homeobox protein hox-b3a*	hoxb3a	TRINITY_DN44786_c0_g44786_i1	XI (V)
18	homeobox protein hox-b4a*	hoxb4a	TRINITY_DN44781_c0_g44781_i1, TRINITY_DN44782_c0_g44782_i1	XI
19	homeobox protein hox-b5a * homeobox protein hox-b5b *	hoxb5a hoxb5b	TRINITY_DN44777_c0_g44777_i1, TRINITY_DN44778_c0_g44778_i1	XI
20		hoxa11b	TRINITY_DN25270_c0_g25270_i1, TRINITY_DN25271_c0_g25271_i1	V
21	homeobox protein hox-b6a	hoxb6a	TRINITY_DN44776_c0_g44776_i1	XI (V)
22	homeobox protein hox-b9a*	hoxb9a	TRINITY_DN44768_c0_g44768_i1	XI
23	homeobox protein hox-b13α*	hoxb13α	TRINITY_DN44760_c0_g44760_i1, TRINITY_DN44761_c0_g44761_i1	XI
24	homeobox protein hox-c4α*	hoxc4α	TRINITY_DN51350_c0_g51350_i1, TRINITY_DN51353_c0_g51353_i1	XII
25	homeobox protein hox-c5α*	hoxc5α	TRINITY_DN51342_c0_g51342_i1, TRINITY_DN51349_c0_g51349_i1	XII
26	homeobox protein hox-c6α*	hoxc6α	TRINITY_DN51345_c0_g51345_i1, TRINITY_DN51348_c0_g51348_i1, TRINITY_DN51347_c0_g51347_i1, TRINITY_DN51348_c0_g51348_i2, TRINITY_DN51340_c0_g51340_i1, TRINITY_DN51346_c0_g51346_i1	XII
27	homeobox protein hox-c8α*	hoxc8α	TRINITY_DN51338_c0_g51338_i1, TRINITY_DN51339_c0_g51339_i1, TRINITY_DN51339_c0_g51339_i2	XII
28	homeobox protein hox-c9α*	hoxc9α	TRINITY_DN51336_c0_g51336_i1, TRINITY_DN51337_c0_g51337_i1	XII
29	homeobox protein hox-c10α	hoxc10α	TRINITY_DN51331_c0_g51331_i1	XII
30	homeobox protein hox-c11α*	hoxc11α	TRINITY_DN51328_c0_g51328_i1, TRINITY_DN51329_c0_g51329_i1, TRINITY_DN51330_c0_g51330_i1	XII
31	homeobox protein hox-c12α*	hoxc12α	TRINITY_DN51326_c0_g51326_i1, TRINITY_DN51327_c0_g51327_i1	XII
32	homeobox protein hox-c13α*	hoxc13α	TRINITY_DN51323_c0_g51323_i1, TRINITY_DN51324_c0_g51324_i1	XII
33	homeobox protein hox-d3α*	hoxd3α	TRINITY_DN70715_c0_g70715_i1, TRINITY_DN70716_c0_g70716_i1, TRINITY_DN70718_c0_g70718_i1, TRINITY_DN70719_c0_g70719_i1	XVI
34	homeobox protein hox-d4a * homeobox protein hox-d4b *	hoxd4a hoxd4b	TRINITY_DN70720_c0_g70720_i1, TRINITY_DN70721_c0_g70721_i1, TRINITY_DN70722_c0_g70722_i1	XVI
35	homeobox protein hox-d4b	hoxa11b	TRINITY_DN30574_c0_g30574_i1	VI
36	homeobox protein hox-d9a * homeobox protein hox-d9b *	hoxd9a hoxd9b	TRINITY_DN70724_c0_g70724_i1, TRINITY_DN70724_c0_g70724_i2	XVI
37	homeobox protein hox-d9b-like	hoxa11b	TRINITY_DN30569_c0_g30569_i1	VI
38	homeobox protein hox-d10a*	hoxd10a	TRINITY_DN70726_c0_g70726_i1, TRINITY_DN70727_c0_g70727_i1	XVI
39	homeobox protein hox-d12a*	hoxd12a	TRINITY_DN70729_c0_g70729_i1, TRINITY_DN70730_c0_g70730_i1	XVI
