# Supplementary material for: Unravelling paralogous gene expression dynamics during three-spined stickleback embryogenesis
Source: Sci Rep. 2019 Mar 6;9:3752. doi: 10.1038/s41598-019-40127-2 (PMC6403355; doi:10.1038/s41598-019-40127-2)
Supplement: Supplementary file 7 — Table S8 [file 41598_2019_40127_MOESM7_ESM.xlsx]

## Sheet: Title Page
Unravelling paralogous gene expression dynamics during three-spined stickleback embryogenesis
Kaitetzidou Elisavet1,2, Katsiadaki Ioanna3, Lagnel Jacques2,4, Antonopoulou Efthimia1, Sarropoulou Elena2*
1Department of Zoology, School of Biology, Faculty of Sciences, Aristotle University of Thessaloniki, Greece.
2Institute for Marine Biology, Biotechnology and Aquaculture, Hellenic Centre for Marine Research, Greece.
3Centre for Environment, Fisheries and Aquaculture Science (Cefas), Weymouth, UK.
4Institut National de la Recherche Agronomique (INRA), Génétique et Amélioration des Fruits et Légumes (GALF), Allée des Chênes, Montfavet Cedex, France.
*Correspondence to sarris@hcmr.gr

## Sheet: DataSet S8
a/a	Gene	Gene (abbreviation)	Transcripts	Chromosome
1	disintegrin and metalloproteinase domain-containing protein 17 (*/-)	adam17	TRINITY_DN90149_c0_g90149_i1; TRINITY_DN90150_c0_g90150_i1; TRINITY_DN90151_c0_g90151_i1; TRINITY_DN90151_c0_g90151_i2; TRINITY_DN90152_c0_g90152_i1; TRINITY_DN90153_c0_g90153_i1; TRINITY_DN90156_c0_g90156_i1	scf. 269
			TRINITY_DN67166_c0_g67166_i1; TRINITY_DN67164_c0_g67164_i1; TRINITY_DN67165_c0_g67165_i1	XV
2	histone deacetylase 1 (*/*)	hdac1	TRINITY_DN43880_c0_g43880_i1; TRINITY_DN43881_c0_g43881_i1; TRINITY_DN43882_c0_g43882_i1; TRINITY_DN43883_c0_g43883_i1; TRINITY_DN43883_c0_g43883_i2; TRINITY_DN43884_c0_g43884_i1	X
			TRINITY_DN66645_c0_g66645_i1; TRINITY_DN66647_c0_g66647_i1	XV
3	homeobox protein engrailed-1 (*/*)	en1	TRINITY_DN69030_c0_g69030_i1; TRINITY_DN69029_c0_g69029_i1	XVI
			TRINITY_DN4726_c0_g4726_i1	I
4	sox9 transcription factor (*/*)	sox9	TRINITY_DN25898_c0_g25898_i1; TRINITY_DN25899_c0_g25899_i1; TRINITY_DN25900_c0_g25900_i1; TRINITY_DN25900_c0_g25900_i2	V
			TRINITY_DN46669_c0_g46669_i1; TRINITY_DN46669_c0_g46669_i2	XI
5	tyrosinase (*/*)	tyr	TRINITY_DN1580_c0_g1580_i1; TRINITY_DN1581_c0_g1581_i1; TRINITY_DN1581_c0_g1581_i2	I
			TRINITY_DN35293_c0_g35293_i1; TRINITY_DN35294_c0_g35294_i1; TRINITY_DN35295_c0_g35295_i1	VII
6	microphthalmia-associated transcription factor a (*/-)	mitf	TRINITY_DN75312_c0_g75312_i1; TRINITY_DN75313_c0_g75313_i1	XVII
			TRINITY_DN49340_c0_g49340_i1; TRINITY_DN49339_c0_g49339_i2	XII
7	ras-related protein rab-38 (*/*)	rab38	TRINITY_DN1597_c0_g1597_i1; TRINITY_DN1595_c0_g1595_i1; TRINITY_DN1596_c0_g1596_i1	I
			TRINITY_DN35288_c0_g35288_i1; TRINITY_DN35289_c0_g35289_i1	VII
8	receptor tyrosine-protein kinase erbb-3 (*/*)	erbb3	TRINITY_DN90718_c0_g90718_i1; TRINITY_DN90721_c0_g90721_i1; TRINITY_DN90716_c0_g90716_i1; TRINITY_DN90717_c0_g90717_i1; TRINITY_DN90720_c0_g90720_i1; TRINITY_DN90722_c0_g90722_i1; TRINITY_DN90723_c0_g90723_i1	scf. 27
			TRINITY_DN51258_c0_g51258_i1; TRINITY_DN51259_c0_g51259_i1; TRINITY_DN51260_c0_g51260_i1; TRINITY_DN51261_c0_g51261_i1; TRINITY_DN51262_c0_g51262_i1; TRINITY_DN51263_c0_g51263_i1	XII
9	melanocyte protein pmel (*/*)	pmel	TRINITY_DN90439_c0_g90439_i1	scf. 27
			TRINITY_DN52206_c0_g52206_i1	XII
10	integrin beta-1 (*/*)	itgb1	TRINITY_DN83304_c0_g83304_i1; TRINITY_DN83305_c0_g83305_i1; TRINITY_DN83306_c0_g83306_i1	XXI
			TRINITY_DN88670_c0_g88670_i1; TRINITY_DN88671_c0_g88671_i1; TRINITY_DN88672_c0_g88672_i1; TRINITY_DN88672_c0_g88672_i2; TRINITY_DN88673_c0_g88673_i1; TRINITY_DN88674_c0_g88674_i1	scf. 169
11	mucolipin-3 (-/*)	mcoln3	TRINITY_DN37980_c0_g37980_i1; TRINITY_DN37980_c0_g37980_i2; TRINITY_DN37980_c0_g37980_i3; TRINITY_DN37979_c0_g37979_i1	VIII
			TRINITY_DN12815_c0_g12815_i1; TRINITY_DN12814_c0_g12814_i1	III
12	ras-related protein rab-32*	rab32	TRINITY_DN77750_c0_g77750_i1; TRINITY_DN77751_c0_g77751_i1	XVIII (XV)
13	poly a binding cytoplasmic 1*	pabpc1	TRINITY_DN42008_c0_g42008_i1; TRINITY_DN42009_c0_g42009_i1; TRINITY_DN42009_c0_g42009_i2; TRINITY_DN42009_c0_g42009_i3	X (ΧΧ)
14	endothelin b receptor*	ednrb1	TRINITY_DN9765_c0_g9765_i1; TRINITY_DN9766_c0_g9766_i1	III (XVI)
15	vacuolar proton pump subunit e 1*	atp6v0c	TRINITY_DN19088_c0_g19088_i2; TRINITY_DN19089_c0_g19089_i1; TRINITY_DN19090_c0_g19090_i1; TRINITY_DN19091_c0_g19091_i1	IV (XIX)
16	v-kit hardy-zuckerman 4 feline sarcoma viral oncogene homolog	kit	TRINITY_DN40693_c0_g40693_i1	VIII (ΙΧ)
17	fras1-related extracellular matrix protein 2*	frem2	TRINITY_DN2863_c0_g2863_i1; TRINITY_DN2864_c0_g2864_i1	I (VII)
18	myosin viia	myo7a	TRINITY_DN3505_c0_g3505_i1	I (VII)
19	transient receptor potential cation channel subfamily m member 1*	trpm1	TRINITY_DN63643_c0_g63643_i1	XIX (II)
20	epidermal growth factor receptor*	egfr	TRINITY_DN12842_c0_g12842_i1; TRINITY_DN12844_c0_g12844_i1; TRINITY_DN12845_c0_g12845_i1	III (scf. 182)
21	probable e3 ubiquitin-protein ligase mgrn1*	mgrn1	TRINITY_DN47900_c0_g47900_i1; TRINITY_DN47903_c0_g47903_i1	XI
22	zinc finger protein zic 2*	zic2	TRINITY_DN69358_c0_g69358_i1; TRINITY_DN69359_c0_g69359_i1; TRINITY_DN69360_c0_g69360_i1	XVI
23	l-dopachrome tautomerase*#	dct	TRINITY_DN70597_c0_g70597_i1; TRINITY_DN70598_c0_g70598_i1	XVI
24	gap junction alpha-5 (*/-)	gja5	TRINITY_DN30521_c0_g30521_i1; TRINITY_DN30522_c0_g30522_i1	VI
			TRINITY_DN70401_c0_g70401_i1	XVI
25	interferon regulatory factor 4	irf4	TRINITY_DN37449_c0_g37449_i1; TRINITY_DN37449_c0_g37449_i2; TRINITY_DN37450_c0_g37450_i1	VIII (III)
26	sepiapterin reductase (*/*)	spr	TRINITY_DN54017_c0_g54017_i1; TRINITY_DN54018_c0_g54018_i1	XIII
			TRINITY_DN60590_c0_g60590_i1; TRINITY_DN60591_c0_g60591_i1	XIV
27	growth hormone receptor (*/*)	ghr	TRINITY_DN54082_c0_g54082_i1; TRINITY_DN54083_c0_g54083_i1; TRINITY_DN54084_c0_g54084_i1; TRINITY_DN54085_c0_g54085_i1	XIII
			TRINITY_DN59902_c0_g59902_i1; TRINITY_DN59902_c0_g59902_i2	XIV
28	macrophage colony stimulating factor receptor (*/*)	csf1r	TRINITY_DN15800_c0_g15800_i1; TRINITY_DN15801_c0_g15801_i1; TRINITY_DN15802_c0_g15802_i1	IV
			TRINITY_DN36792_c0_g36792_i1; TRINITY_DN36794_c0_g36794_i1	VII
29	gtp cyclohydrolase 1a*#	gch1a	TRINITY_DN9175_c0_g9175_i1; TRINITY_DN9175_c0_g9175_i2; TRINITY_DN9175_c0_g9175_i3; TRINITY_DN9176_c0_g9176_i1; TRINITY_DN9177_c0_g9177_i1; TRINITY_DN9178_c0_g9178_i1	II
30	gtp cyclohydrolase 1b*#	gch1b	TRINITY_DN24633_c0_g24633_i1; TRINITY_DN24634_c0_g24634_i1; TRINITY_DN24635_c0_g24635_i1; TRINITY_DN24636_c0_g24636_i1; TRINITY_DN24637_c0_g24637_i1; TRINITY_DN24638_c0_g24638_i1; TRINITY_DN24639_c0_g24639_i1	V
31	dihydropteridine reductase#	dhpr	TRINITY_DN14141_c0_g14141_i1; TRINITY_DN14144_c0_g14144_i1	IV
32	6-pyruvoyl tetrahydrobiopterin synthase*#	pts	TRINITY_DN27409_c0_g27409_i1, TRINITY_DN27410_c0_g27410_i1	V
33	pterin-4-alpha-carbinolamine dehydratase 1*#	pcbd1	TRINITY_DN28024_c0_g28024_i1, TRINITY_DN28025_c0_g28025_i1, TRINITY_DN28026_c0_g28026_i1	VI
34	pterin-4-alpha-carbinolamine dehydratase 2#	pcbd2	TRINITY_DN91827_c0_g91827_i1	scf. 324
35	xanthine dehydrogenase oxidase*#	xdh	TRINITY_DN5303_c0_g5303_i1, TRINITY_DN5304_c0_g5304_i1, TRINITY_DN5305_c0_g5305_i1, TRINITY_DN5306_c0_g5306_i1, TRINITY_DN5308_c0_g5308_i1	I
